# Supplementary material for: Knowledge, attitudes, and practices (KAP) towards COVID-19 pandemic among pregnant women in a tertiary hospital in Karachi, Pakistan
Source: PLoS One. 2022 Nov 30;17(11):e0274252. doi: 10.1371/journal.pone.0274252 (PMC9710773; doi:10.1371/journal.pone.0274252)
Supplement: S1 Data — (XLS) [file pone.0274252.s001.xls]

## Sheet: KAP Study for Women Data n=377
	Demographic Characterstics												The main symptoms of COVID-19 are fever, weakness, dry cough, and muscle pain.	The COVID-19 virus spread through air droplet and close contact of infected individuals	Covid-19 patients without symptoms can transmit infection	Health care workers should wear N95 masks in hospital all the time?	Currently there is no effective cure for COVID-2019, but isolation and supportive treatment can help to recover from infection	The optimum distance between two Individuals should be 6 feet during social distancing	Covid 19 increases the risk of abnormalities in fetus		COVID-19 infection develop severe disease in pregnancy		Pregnancy with Covid-19 infection is more at risk of poor pregnancy outcomes in their third trimester	Covid-19 infection in pregnancy has potential for transmission of infection to fetus		Is mode of delivery is affected by covid-19 infection		Breast feeding is safe in Covid-19 patient with mild disease	Knowledge correct anwwer sScore	Knowledge Cat1	Knowledge Cat2		Are you anxious about your safety?	Are you anxious about safety of your fetus?	Do you have confidence that PPE (personal protection equipment) and contact precautions can protect you against COVID-19 infection?	Attitute_Score	Positive Atitute >=6		Do you use face mask?	Do you use gloves?	Do you use hand sanitizers?	Do you use soap for hand washing?	Are you avoiding large social gatherings	Do you maintain social distance of 6 feet with your peers?	Practice Score	Practice_Cat
sno	Age	Parity	Age Recode	Parity Recode	Area of Resident	Household.size	Education	Edu_Recode	Occupational Status	Sources of Information	SI_recoded		KNOWLEDGE1	KNOWLEDGE2	KNOWLEDGE3	KNOWLEDGE4	KNOWLEDGE5	KNOWLEDGE6	KNOWLEDGE7	K7_Recode	KNOWLEDGE8	K8_Recode	KNOWLEDGE9	KNOWLEDGE10	K10_Recode	KNOWLEDGE11	K11_Recode	KNOWLEDGE12	K_Sscore	K_PGE	K_Cat		ATTITUDE1	ATTITUDE2	ATTITUDE3	A_Sscor	Positive_Attitite		PRACTICES1	PRACTICES2	PRACTICES3	PRACTICES4	PRACTICES5	PRACTICES6	Practic_Score	Practice_Cat
1	<30	0	<=30	Zero	Rural	< 4	No formal education	1	House wife	Health workers	0		Yes	Yes	Yes	Yes [False]	Yes	Yes	Yes {False]	0	Yes [False]	0	Yes	Yes [False]	0	Yes [False]	0	Yes	7	Poor	Poor		Agree	Agree	Agree	6	Yes		Yes	Yes	Yes	Yes	Yes	Yes	6	Yes
2	<30	0	<=30	Zero	Rural	< 4	No formal education	1	House wife	Health workers	0		Yes	Yes	Yes	Yes [False]	Yes	Yes	Yes {False]	0	Yes [False]	0	Yes	Yes [False]	0	Yes [False]	0	Yes	7	Poor	Poor		Agree	Agree	Agree	6	Yes		Yes	Yes	Yes	Yes	Yes	Yes	6	Yes
3	<30	0	<=30	Zero	Rural	< 4	No formal education	1	House wife	Health workers	0		Yes	Yes	Yes	Yes [False]	Yes	Yes	Yes {False]	0	Yes [False]	0	Yes	Yes [False]	0	Yes [False]	0	Yes	7	Poor	Poor		Agree	Agree	Agree	6	Yes		Yes	Yes	Yes	Yes	Yes	Yes	6	Yes
4	<30	0	<=30	Zero	Rural	< 4	No formal education	1	House wife	Health workers	0		Yes	Yes	Yes	Yes [False]	Yes	Yes	Yes {False]	0	Yes [False]	0	Yes	Yes [False]	0	Yes [False]	0	Yes	7	Poor	Poor		Agree	Agree	Agree	6	Yes		Yes	Yes	Yes	Yes	Yes	Yes	6	Yes
5	<30	0	<=30	Zero	Rural	< 4	Basic education (Matriculation)	1	House wife	Health workers	0		Yes	Yes	Yes	Yes [False]	Yes	Yes	Yes {False]	0	Yes [False]	0	Yes	Yes [False]	0	Yes [False]	0	Yes	7	Poor	Poor		Agree	Agree	Agree	6	Yes		Yes	Yes	Yes	Yes	Yes	Yes	6	Yes
6	<30	0	<=30	Zero	Rural	< 4	Basic education (Matriculation)	1	House wife	Health workers	0		Yes	Yes	Yes	Yes [False]	Yes	Yes	Yes {False]	0	Yes [False]	0	Yes	Yes [False]	0	Yes [False]	0	Yes	7	Poor	Poor		Agree	Agree	Agree	6	Yes		Yes	Yes	Yes	Yes	Yes	Yes	6	Yes
7	<30	0	<=30	Zero	Rural	< 4	Basic education (Matriculation)	1	House wife	Health workers	0		Yes	Yes	Yes	Yes [False]	Yes	Yes	Yes {False]	0	Yes [False]	0	Yes	Yes [False]	0	Yes [False]	0	Yes	7	Poor	Poor		Agree	Agree	Agree	6	Yes		Yes	Yes	Yes	Yes	Yes	Yes	6	Yes
8	<30	0	<=30	Zero	Rural	< 4	Basic education (Matriculation)	1	House wife	Health workers	0		Yes	Yes	Yes	Yes [False]	Yes	Yes	Yes {False]	0	Yes [False]	0	Yes	Yes [False]	0	Yes [False]	0	Yes	7	Poor	Poor		Agree	Agree	Agree	6	Yes		Yes	Yes	Yes	Yes	Yes	Yes	6	Yes
9	<30	0	<=30	Zero	Rural	< 4	Basic education (Matriculation)	1	House wife	Health workers	0		Yes	Yes	Yes	Yes [False]	Yes	Yes	Yes {False]	0	Yes [False]	0	Yes	Yes [False]	0	Yes [False]	0	Yes	7	Poor	Poor		Agree	Agree	Agree	6	Yes		Yes	Yes	Yes	Yes	Yes	Yes	6	Yes
10	<30	0	<=30	Zero	Rural	< 4	Basic education (Matriculation)	1	House wife	Health workers	0		Yes	Yes	Yes	Yes [False]	Yes	Yes	Yes {False]	0	Yes [False]	0	Yes	Yes [False]	0	Yes [False]	0	Yes	7	Poor	Poor		Agree	Agree	Agree	6	Yes		Yes	Yes	Yes	Yes	Yes	Yes	6	Yes
11	<30	0	<=30	Zero	Rural	< 4	Basic education (Matriculation)	1	House wife	Health workers	0		Yes	Yes	Yes	Yes [False]	Yes	Yes	Yes {False]	0	Yes [False]	0	Yes	Yes [False]	0	Yes [False]	0	Yes	7	Poor	Poor		Agree	Agree	Agree	6	Yes		Yes	Yes	Yes	Yes	Yes	Yes	6	Yes
12	<30	0	<=30	Zero	Rural	< 4	Basic education (Matriculation)	1	House wife	Health workers	0		Yes	Yes	Yes	Yes [False]	Yes	Yes	Yes {False]	0	Yes [False]	0	Yes	Yes [False]	0	Yes [False]	0	Yes	7	Poor	Poor		Agree	Agree	Agree	6	Yes		Yes	Yes	Yes	Yes	Yes	Yes	6	Yes
13	<30	0	<=30	Zero	Rural	< 4	Basic education (Matriculation)	1	House wife	Health workers	0		Yes	Yes	Yes	Yes [False]	Yes	Yes	Yes {False]	0	Yes [False]	0	Yes	Yes [False]	0	Yes [False]	0	Yes	7	Poor	Poor		Agree	Agree	Agree	6	Yes		Yes	Yes	Yes	Yes	Yes	Yes	6	Yes
14	<30	0	<=30	Zero	Rural	< 4	Basic education (Matriculation)	1	House wife	Health workers	0		Yes	Yes	Yes	Yes [False]	Yes	Yes	Yes {False]	0	Yes [False]	0	Yes	Yes [False]	0	Yes [False]	0	Yes	7	Poor	Poor		Agree	Agree	Agree	6	Yes		Yes	Yes	Yes	Yes	Yes	Yes	6	Yes
15	<30	0	<=30	Zero	Rural	< 4	Basic education (Matriculation)	1	House wife	Health workers	0		Yes	Yes	Yes	Yes [False]	Yes	Yes	Yes {False]	0	Yes [False]	0	Yes	Yes [False]	0	Yes [False]	0	Yes	7	Poor	Poor		Agree	Agree	Agree	6	Yes		Yes	Yes	Yes	Yes	Yes	Yes	6	Yes
16	<30	0	<=30	Zero	Rural	< 4	Basic education (Matriculation)	1	House wife	Health workers	0		Yes	Yes	Yes	Yes [False]	Yes	Yes	Yes {False]	0	Yes [False]	0	Yes	Yes [False]	0	Yes [False]	0	Yes	7	Poor	Poor		Agree	Agree	Agree	6	Yes		Yes	Yes	Yes	Yes	Yes	Yes	6	Yes
17	<30	0	<=30	Zero	Rural	< 4	Basic education (Matriculation)	1	House wife	Health workers	0		Yes	Yes	Yes	Yes [False]	Yes	Yes	Yes {False]	0	Yes [False]	0	Yes	Yes [False]	0	Yes [False]	0	Yes	7	Poor	Poor		Agree	Agree	Agree	6	Yes		Yes	Yes	Yes	Yes	Yes	Yes	6	Yes
18	<30	0	<=30	Zero	Rural	< 4	Basic education (Matriculation)	1	House wife	Health workers	0		Yes	Yes	Yes	Yes [False]	Yes	Yes	Yes {False]	0	Yes [False]	0	Yes	Yes [False]	0	Yes [False]	0	Yes	7	Poor	Poor		Agree	Agree	Agree	6	Yes		Yes	Yes	Yes	Yes	Yes	Yes	6	Yes
19	<30	0	<=30	Zero	Rural	< 4	Basic education (Matriculation)	1	House wife	Health workers	0		Yes	Yes	Yes	Yes [False]	Yes	Yes	Yes {False]	0	Yes [False]	0	Yes	Yes [False]	0	Yes [False]	0	Yes	7	Poor	Poor		Agree	Agree	Agree	6	Yes		Yes	Yes	Yes	Yes	Yes	Yes	6	Yes
20	<30	0	<=30	Zero	Rural	< 4	Basic education (Matriculation)	1	House wife	Health workers	0		Yes	Yes	Yes	Yes [False]	Yes	Yes	Yes {False]	0	Yes [False]	0	Yes	Yes [False]	0	Yes [False]	0	Yes	7	Poor	Poor		Agree	Agree	Agree	6	Yes		Yes	Yes	Yes	Yes	Yes	Yes	6	Yes
21	<30	0	<=30	Zero	Rural	< 4	Basic education (Matriculation)	1	House wife	Health workers	0		Yes	Yes	Yes	Yes [False]	Yes	Yes	Yes {False]	0	Yes [False]	0	Yes	Yes [False]	0	Yes [False]	0	Yes	7	Poor	Poor		Agree	Agree	Agree	6	Yes		Yes	Yes	Yes	Yes	Yes	Yes	6	Yes
22	<30	0	<=30	Zero	Rural	< 4	Basic education (Matriculation)	1	House wife	Health workers	0		Yes	Yes	Yes	Yes [False]	Yes	Yes	Yes {False]	0	Yes [False]	0	Yes	Yes [False]	0	Yes [False]	0	Yes	7	Poor	Poor		Agree	Agree	Agree	6	Yes		Yes	Yes	Yes	Yes	Yes	Yes	6	Yes
23	<30	0	<=30	Zero	Rural	< 4	Basic education (Matriculation)	1	House wife	Health workers	0		Yes	Yes	Yes	Yes [False]	Yes	Yes	Yes {False]	0	Yes [False]	0	Yes	Yes [False]	0	Yes [False]	0	Yes	7	Poor	Poor		Agree	Agree	Agree	6	Yes		Yes	Yes	Yes	Yes	Yes	Yes	6	Yes
24	<30	0	<=30	Zero	Rural	< 4	Basic education (Matriculation)	1	House wife	Health workers	0		Yes	Yes	Yes	Yes [False]	Yes	Yes	Yes {False]	0	Yes [False]	0	Yes	Yes [False]	0	Yes [False]	0	Yes	7	Poor	Poor		Agree	Agree	Agree	6	Yes		Yes	Yes	Yes	Yes	Yes	Yes	6	Yes
25	<30	0	<=30	Zero	Rural	< 4	Basic education (Matriculation)	1	House wife	Health workers	0		Yes	Yes	Yes	Yes [False]	Yes	Yes	Yes {False]	0	Yes [False]	0	Yes	Yes [False]	0	Yes [False]	0	Yes	7	Poor	Poor		Agree	Agree	Agree	6	Yes		Yes	Yes	Yes	Yes	Yes	Yes	6	Yes
26	<30	0	<=30	Zero	Rural	< 4	Basic education (Matriculation)	1	House wife	Health workers	0		Yes	Yes	Yes	Yes [False]	Yes	Yes	Yes {False]	0	Yes [False]	0	Yes	Yes [False]	0	Yes [False]	0	Yes	7	Poor	Poor		Agree	Agree	Agree	6	Yes		Yes	Yes	Yes	Yes	Yes	Yes	6	Yes
27	<30	0	<=30	Zero	Rural	< 4	Basic education (Matriculation)	1	House wife	Health workers	0		Yes	Yes	Yes	Yes [False]	Yes	Yes	Yes {False]	0	Yes [False]	0	Yes	Yes [False]	0	Yes [False]	0	Yes	7	Poor	Poor		Agree	Agree	Agree	6	Yes		Yes	Yes	Yes	Yes	Yes	Yes	6	Yes
28	<30	0	<=30	Zero	Rural	< 4	Basic education (Matriculation)	1	House wife	Health workers	0		Yes	Yes	Yes	Yes [False]	Yes	Yes	Yes {False]	0	Yes [False]	0	Yes	Yes [False]	0	Yes [False]	0	Yes	7	Poor	Poor		Agree	Agree	Agree	6	Yes		Yes	Yes	Yes	Yes	Yes	Yes	6	Yes
29	<30	0	<=30	Zero	Rural	< 4	Basic education (Matriculation)	1	House wife	Health workers	0		Yes	Yes	Yes	Yes [False]	Yes	Yes	Yes {False]	0	Yes [False]	0	Yes	Yes [False]	0	Yes [False]	0	Yes	7	Poor	Poor		Agree	Agree	Agree	6	Yes		Yes	Yes	Yes	Yes	Yes	Yes	6	Yes
30	<30	0	<=30	Zero	Rural	< 4	College Level	2	House wife	Health workers	0		Yes	Yes	Yes	Yes [False]	Yes	Yes	Yes {False]	0	Yes [False]	0	Yes	Yes [False]	0	Yes [False]	0	Yes	7	Poor	Poor		Agree	Agree	Agree	6	Yes		Yes	Yes	Yes	Yes	Yes	Yes	6	Yes
31	<30	0	<=30	Zero	Rural	< 4	College Level	2	House wife	Health workers	0		Yes	Yes	Yes	Yes [False]	Yes	Yes	Yes {False]	0	Yes [False]	0	Yes	Yes [False]	0	Yes [False]	0	Yes	7	Poor	Poor		Agree	Agree	Agree	6	Yes		Yes	Yes	Yes	Yes	Yes	Yes	6	Yes
32	<30	0	<=30	Zero	Rural	< 4	College Level	2	House wife	Health workers	0		Yes	Yes	Yes	Yes [False]	Yes	Yes	Yes {False]	0	Yes [False]	0	Yes	Yes [False]	0	Yes [False]	0	Yes	7	Poor	Poor		Agree	Agree	Agree	6	Yes		Yes	Yes	Yes	Yes	Yes	Yes	6	Yes
33	<30	0	<=30	Zero	Rural	< 4	College Level	2	House wife	Health workers	0		Yes	Yes	Yes	Yes [False]	Yes	Yes	Yes {False]	0	Yes [False]	0	Yes	Yes [False]	0	Yes [False]	0	Yes	7	Poor	Poor		Agree	Agree	Agree	6	Yes		Yes	Yes	Yes	Yes	Yes	Yes	6	Yes
34	<30	0	<=30	Zero	Rural	< 4	College Level	2	House wife	Health workers	0		Yes	Yes	Yes	Yes [False]	Yes	Yes	Yes {False]	0	Yes [False]	0	Yes	Yes [False]	0	Yes [False]	0	Yes	7	Poor	Poor		Agree	Agree	Agree	6	Yes		Yes	Yes	Yes	Yes	Yes	Yes	6	Yes
35	<30	0	<=30	Zero	Rural	< 4	College Level	2	House wife	Health workers	0		Yes	Yes	Yes	Yes [False]	Yes	Yes	Yes {False]	0	Yes [False]	0	Yes	Yes [False]	0	Yes [False]	0	Yes	7	Poor	Poor		Agree	Agree	Agree	6	Yes		Yes	Yes	Yes	Yes	Yes	Yes	6	Yes
36	<30	0	<=30	Zero	Rural	< 4	College Level	2	House wife	Health workers	0		Yes	Yes	Yes	Yes [False]	Yes	Yes	Yes {False]	0	Yes [False]	0	Yes	Yes [False]	0	Yes [False]	0	Yes	7	Poor	Poor		Agree	Agree	Agree	6	Yes		Yes	Yes	Yes	Yes	Yes	Yes	6	Yes
37	<30	0	<=30	Zero	Rural	< 4	College Level	2	House wife	Health workers	0		Yes	Yes	Yes	Yes [False]	Yes	Yes	Yes {False]	0	Yes [False]	0	Yes	Yes [False]	0	Yes [False]	0	Yes	7	Poor	Poor		Agree	Agree	Agree	6	Yes		Yes	Yes	Yes	Yes	Yes	Yes	6	Yes
38	<30	0	<=30	Zero	Rural	< 4	College Level	2	House wife	Health workers	0		Yes	Yes	Yes	Yes [False]	Yes	Yes	Yes {False]	0	Yes [False]	0	Yes	Yes [False]	0	Yes [False]	0	Yes	7	Poor	Poor		Agree	Agree	Agree	6	Yes		Yes	Yes	Yes	Yes	Yes	Yes	6	Yes
39	<30	0	<=30	Zero	Rural	< 4	College Level	2	House wife	Health workers	0		Yes	Yes	Yes	Yes [False]	Yes	Yes	Yes {False]	0	Yes [False]	0	Yes	Yes [False]	0	Yes [False]	0	Yes	7	Poor	Poor		Agree	Agree	Agree	6	Yes		Yes	Yes	Yes	Yes	Yes	Yes	6	Yes
40	<30	0	<=30	Zero	Rural	< 4	College Level	2	House wife	Health workers	0		Yes	Yes	Yes	Yes [False]	Yes	Yes	Yes {False]	0	Yes [False]	0	Yes	Yes [False]	0	Yes [False]	0	Yes	7	Poor	Poor		Agree	Agree	Agree	6	Yes		Yes	Yes	Yes	Yes	Yes	Yes	6	Yes
41	<30	0	<=30	Zero	Rural	< 4	College Level	2	House wife	Health workers	0		Yes	Yes	Yes	Yes [False]	Yes	Yes	Yes {False]	0	Yes [False]	0	Yes	Yes [False]	0	Yes [False]	0	Yes	7	Poor	Poor		Agree	Agree	Agree	6	Yes		Yes	Yes	Yes	Yes	Yes	Yes	6	Yes
42	<30	0	<=30	Zero	Rural	< 4	College Level	2	House wife	Health workers	0		Yes	Yes	Yes	Yes [False]	Yes	Yes	Yes {False]	0	Yes [False]	0	Yes	Yes [False]	0	Yes [False]	0	Yes	7	Poor	Poor		Agree	Agree	Agree	6	Yes		Yes	Yes	Yes	Yes	Yes	Yes	6	Yes
43	<30	0	<=30	Zero	Rural	< 4	College Level	2	House wife	Health workers	0		Yes	Yes	Yes	Yes [False]	Yes	Yes	Yes {False]	0	Yes [False]	0	Yes	Yes [False]	0	Yes [False]	0	Yes	7	Poor	Poor		Agree	Agree	Agree	6	Yes		Yes	Yes	Yes	Yes	Yes	Yes	6	Yes
44	<30	0	<=30	Zero	Rural	< 4	College Level	2	House wife	Health workers	0		Yes	Yes	Yes	Yes [False]	Yes	Yes	Yes {False]	0	Yes [False]	0	Yes	Yes [False]	0	Yes [False]	0	Yes	7	Poor	Poor		Agree	Agree	Agree	6	Yes		Yes	Yes	Yes	Yes	Yes	Yes	6	Yes
45	<30	0	<=30	Zero	Rural	< 4	College Level	2	House wife	Health workers	0		Yes	Yes	Yes	Yes [False]	Yes	Yes	Yes {False]	0	Yes [False]	0	Yes	Yes [False]	0	Yes [False]	0	Yes	7	Poor	Poor		Agree	Agree	Agree	6	Yes		Yes	Yes	Yes	Yes	Yes	Yes	6	Yes
46	<30	0	<=30	Zero	Rural	< 4	College Level	2	House wife	Health workers	0		Yes	Yes	Yes	Yes [False]	Yes	Yes	Yes {False]	0	Yes [False]	0	Yes	Yes [False]	0	Yes [False]	0	Yes	7	Poor	Poor		Agree	Agree	Agree	6	Yes		Yes	Yes	Yes	Yes	Yes	Yes	6	Yes
47	<30	0	<=30	Zero	Rural	< 4	College Level	2	House wife	Health workers	0		Yes	Yes	Yes	Yes [False]	Yes	Yes	Yes {False]	0	Yes [False]	0	Yes	Yes [False]	0	Yes [False]	0	Yes	7	Poor	Poor		Agree	Agree	Agree	6	Yes		Yes	Yes	Yes	Yes	Yes	Yes	6	Yes
48	<30	0	<=30	Zero	Rural	< 4	College Level	2	House wife	Health workers	0		Yes	Yes	Yes	Yes [False]	Yes	Yes	Yes {False]	0	Yes [False]	0	Yes	Yes [False]	0	Yes [False]	0	Yes	7	Poor	Poor		Agree	Agree	Agree	6	Yes		Yes	Yes	Yes	Yes	Yes	Yes	6	Yes
49	<30	0	<=30	Zero	Rural	< 4	College Level	2	House wife	Health workers	0		Yes	Yes	Yes	Yes [False]	Yes	Yes	Yes {False]	0	Yes [False]	0	Yes	Yes [False]	0	Yes [False]	0	Yes	7	Poor	Poor		Agree	Agree	Agree	6	Yes		Yes	Yes	Yes	Yes	Yes	Yes	6	Yes
50	<30	0	<=30	Zero	Rural	< 4	College Level	2	House wife	Health workers	0		Yes	Yes	Yes	Yes [False]	Yes	Yes	Yes {False]	0	Yes [False]	0	Yes	Yes [False]	0	Yes [False]	0	Yes	7	Poor	Poor		Agree	Agree	Agree	6	Yes		Yes	Yes	Yes	Yes	Yes	Yes	6	Yes
51	<30	0	<=30	Zero	Rural	< 4	College Level	2	House wife	Health workers	0		Yes	Yes	Yes	Yes [False]	Yes	Yes	Yes {False]	0	Yes [False]	0	Yes	Yes [False]	0	Yes [False]	0	Yes	7	Poor	Poor		Agree	Agree	Agree	6	Yes		Yes	Yes	Yes	Yes	Yes	Yes	6	Yes
52	<30	0	<=30	Zero	Rural	< 4	College Level	2	House wife	Health workers	0		Yes	Yes	Yes	Yes [False]	Yes	Yes	Yes {False]	0	Yes [False]	0	Yes	Yes [False]	0	Yes [False]	0	Yes	7	Poor	Poor		Agree	Agree	Agree	6	Yes		Yes	Yes	Yes	Yes	Yes	Yes	6	Yes
53	<30	0	<=30	Zero	Rural	< 4	College Level	2	House wife	Health workers	0		Yes	Yes	Yes	Yes [False]	Yes	Yes	Yes {False]	0	Yes [False]	0	Yes	Yes [False]	0	Yes [False]	0	Yes	7	Poor	Poor		Agree	Agree	Agree	6	Yes		Yes	Yes	Yes	Yes	Yes	Yes	6	Yes
54	<30	0	<=30	Zero	Urban	< 4	College Level	2	House wife	Health workers	0		Yes	Yes	Yes	Yes [False]	Yes	Yes	Yes {False]	0	Yes [False]	0	Yes	Yes [False]	0	Yes [False]	0	Yes	7	Poor	Poor		Agree	Agree	Agree	6	Yes		Yes	Yes	Yes	Yes	Yes	Yes	6	Yes
55	<30	0	<=30	Zero	Urban	< 4	College Level	2	House wife	Health workers	0		Yes	Yes	Yes	Yes [False]	Yes	Yes	Yes {False]	0	Yes [False]	0	Yes	Yes [False]	0	Yes [False]	0	Yes	7	Poor	Poor		Agree	Agree	Agree	6	Yes		Yes	Yes	Yes	Yes	Yes	Yes	6	Yes
56	<30	0	<=30	Zero	Urban	< 4	College Level	2	House wife	Health workers	0		Yes	Yes	Yes	Yes [False]	Yes	Yes	Yes {False]	0	Yes [False]	0	Yes	Yes [False]	0	Yes [False]	0	Yes	7	Poor	Poor		Agree	Agree	Agree	6	Yes		Yes	Yes	Yes	Yes	Yes	Yes	6	Yes
57	<30	0	<=30	Zero	Urban	< 4	College Level	2	House wife	Health workers	0		Yes	Yes	Yes	Yes [False]	Yes	Yes	Yes {False]	0	Yes [False]	0	Yes	Yes [False]	0	Yes [False]	0	Yes	7	Poor	Poor		Agree	Agree	Agree	6	Yes		Yes	Yes	Yes	Yes	Yes	Yes	6	Yes
58	<30	0	<=30	Zero	Urban	< 4	College Level	2	House wife	Health workers	0		Yes	Yes	Yes	Yes [False]	Yes	Yes	Yes {False]	0	Yes [False]	0	Yes	Yes [False]	0	Yes [False]	0	Yes	7	Poor	Poor		Agree	Agree	Agree	6	Yes		Yes	Yes	Yes	Yes	Yes	Yes	6	Yes
59	<30	0	<=30	Zero	Urban	< 4	College Level	2	House wife	Health workers	0		Yes	Yes	Yes	Yes [False]	Yes	Yes	Yes {False]	0	Yes [False]	0	Yes	Yes [False]	0	Yes [False]	0	Yes	7	Poor	Poor		Agree	Agree	Agree	6	Yes		Yes	Yes	Yes	Yes	Yes	Yes	6	Yes
60	<30	0	<=30	Zero	Urban	< 4	College Level	2	House wife	Health workers	0		Yes	Yes	Yes	Yes [False]	Yes	Yes	Yes {False]	0	Yes [False]	0	Yes	Yes [False]	0	Yes [False]	0	Yes	7	Poor	Poor		Agree	Agree	Agree	6	Yes		Yes	Yes	Yes	Yes	Yes	Yes	6	Yes
61	<30	0	<=30	Zero	Urban	< 4	College Level	2	House wife	Health workers	0		Yes	Yes	Yes	Yes [False]	Yes	Yes	Yes {False]	0	Yes [False]	0	Yes	Yes [False]	0	Yes [False]	0	Yes	7	Poor	Poor		Agree	Agree	Agree	6	Yes		Yes	Yes	Yes	Yes	Yes	Yes	6	Yes
62	<30	0	<=30	Zero	Urban	< 4	College Level	2	House wife	Health workers	0		Yes	Yes	Yes	Yes [False]	Yes	Yes	Yes {False]	0	Yes [False]	0	Yes	Yes [False]	0	Yes [False]	0	Yes	7	Poor	Poor		Agree	Agree	Agree	6	Yes		Yes	Yes	Yes	Yes	Yes	Yes	6	Yes
63	<30	0	<=30	Zero	Urban	< 4	College Level	2	House wife	Health workers	0		Yes	Yes	Yes	Yes [False]	Yes	Yes	Yes {False]	0	Yes [False]	0	Yes	Yes [False]	0	Yes [False]	0	Yes	7	Poor	Poor		Agree	Agree	Agree	6	Yes		Yes	Yes	Yes	Yes	Yes	Yes	6	Yes
64	<30	0	<=30	Zero	Urban	< 4	College Level	2	House wife	Health workers	0		Yes	Yes	Yes	Yes [False]	Yes	Yes	Yes {False]	0	Yes [False]	0	Yes	Yes [False]	0	Yes [False]	0	Yes	7	Poor	Poor		Agree	Agree	Agree	6	Yes		Yes	Yes	Yes	Yes	Yes	Yes	6	Yes
65	<30	0	<=30	Zero	Urban	< 4	College Level	2	House wife	Health workers	0		Yes	Yes	Yes	Yes [False]	Yes	Yes	Yes {False]	0	Yes [False]	0	Yes	Yes [False]	0	Yes [False]	0	Yes	7	Poor	Poor		Agree	Agree	Agree	6	Yes		Yes	Yes	Yes	Yes	Yes	Yes	6	Yes
66	<30	0	<=30	Zero	Urban	< 4	College Level	2	House wife	Health workers	0		Yes	Yes	Yes	Yes [False]	Yes	Yes	Yes {False]	0	Yes [False]	0	Yes	Yes [False]	0	Yes [False]	0	Yes	7	Poor	Poor		Agree	Agree	Agree	6	Yes		Yes	Yes	Yes	Yes	Yes	Yes	6	Yes
67	<30	0	<=30	Zero	Urban	< 4	College Level	2	House wife	Health workers	0		Yes	Yes	Yes	Yes [False]	Yes	Yes	Yes {False]	0	Yes [False]	0	Yes	Yes [False]	0	Yes [False]	0	Yes	7	Poor	Poor		Agree	Agree	Agree	6	Yes		Yes	Yes	Yes	Yes	Yes	Yes	6	Yes
68	<30	0	<=30	Zero	Urban	< 4	College Level	2	House wife	Health workers	0		Yes	Yes	Yes	Yes [False]	Yes	Yes	Yes {False]	0	Yes [False]	0	Yes	Yes [False]	0	Yes [False]	0	Yes	7	Poor	Poor		Agree	Agree	Agree	6	Yes		Yes	Yes	Yes	Yes	Yes	Yes	6	Yes
69	<30	0	<=30	Zero	Urban	< 4	College Level	2	House wife	Health workers	0		Yes	Yes	Yes	Yes [False]	Yes	Yes	Yes {False]	0	Yes [False]	0	Yes	Yes [False]	0	Yes [False]	0	Yes	7	Poor	Poor		Agree	Agree	Agree	6	Yes		Yes	Yes	Yes	Yes	Yes	Yes	6	Yes
70	<30	0	<=30	Zero	Urban	< 4	College Level	2	House wife	Health workers	0		Yes	Yes	Yes	Yes [False]	Yes	Yes	Yes {False]	0	Yes [False]	0	Yes	Yes [False]	0	Yes [False]	0	Yes	7	Poor	Poor		Agree	Agree	Agree	6	Yes		Yes	Yes	Yes	Yes	Yes	Yes	6	Yes
71	<30	0	<=30	Zero	Urban	< 4	College Level	2	House wife	Health workers	0		Yes	Yes	Yes	Yes [False]	Yes	Yes	Yes {False]	0	Yes [False]	0	Yes	Yes [False]	0	Yes [False]	0	Yes	7	Poor	Poor		Agree	Agree	Agree	6	Yes		Yes	Yes	Yes	Yes	Yes	Yes	6	Yes
72	<30	0	<=30	Zero	Urban	< 4	College Level	2	House wife	Health workers	0		Yes	Yes	Yes	Yes [False]	Yes	Yes	Yes {False]	0	Yes [False]	0	Yes	Yes [False]	0	Yes [False]	0	Yes	7	Poor	Poor		Agree	Agree	Agree	6	Yes		Yes	Yes	Yes	Yes	Yes	Yes	6	Yes
73	<30	0	<=30	Zero	Urban	< 4	College Level	2	House wife	Health workers	0		Yes	Yes	Yes	Yes [False]	Yes	Yes	Yes {False]	0	Yes [False]	0	Yes	Yes [False]	0	Yes [False]	0	Yes	7	Poor	Poor		Agree	Agree	Agree	6	Yes		Yes	Yes	Yes	Yes	Yes	Yes	6	Yes
74	<30	0	<=30	Zero	Urban	< 4	College Level	2	House wife	Health workers	0		Yes	Yes	Yes	Yes [False]	Yes	Yes	Yes {False]	0	Yes [False]	0	Yes	Yes [False]	0	Yes [False]	0	Yes	7	Poor	Poor		Agree	Agree	Agree	6	Yes		Yes	Yes	Yes	Yes	Yes	Yes	6	Yes
75	<30	0	<=30	Zero	Urban	< 4	College Level	2	House wife	Health workers	0		Yes	Yes	Yes	Yes [False]	Yes	Yes	Yes {False]	0	Yes [False]	0	Yes	Yes [False]	0	Yes [False]	0	Yes	7	Poor	Poor		Agree	Agree	Agree	6	Yes		Yes	Yes	Yes	Yes	Yes	Yes	6	Yes
76	<30	0	<=30	Zero	Urban	< 4	College Level	2	House wife	Health workers	0		Yes	Yes	Yes	Yes [False]	Yes	Yes	Yes {False]	0	Yes [False]	0	Yes	Yes [False]	0	Yes [False]	0	Yes	7	Poor	Poor		Agree	Agree	Agree	6	Yes		Yes	Yes	Yes	Yes	Yes	Yes	6	Yes
77	<30	0	<=30	Zero	Urban	< 4	College Level	2	House wife	Health workers	0		Yes	Yes	Yes	Yes [False]	Yes	Yes	Yes {False]	0	Yes [False]	0	Yes	Yes [False]	0	Yes [False]	0	Yes	7	Poor	Poor		Agree	Agree	Agree	6	Yes		Yes	Yes	Yes	Yes	Yes	Yes	6	Yes
78	<30	0	<=30	Zero	Urban	< 4	College Level	2	House wife	Friends and relatives	0		Yes	Yes	Yes	Yes [False]	Yes	Yes	Yes {False]	0	Yes [False]	0	Yes	Yes [False]	0	Yes [False]	0	Yes	7	Poor	Poor		Agree	Agree	Agree	6	Yes		Yes	Yes	Yes	Yes	Yes	Yes	6	Yes
79	<30	0	<=30	Zero	Urban	< 4	College Level	2	House wife	Friends and relatives	0		Yes	Yes	Yes	Yes [False]	Yes	Yes	Yes {False]	0	Yes [False]	0	Yes	Yes [False]	0	Yes [False]	0	Yes	7	Poor	Poor		Agree	Agree	Agree	6	Yes		Yes	Yes	Yes	Yes	Yes	Yes	6	Yes
80	<30	0	<=30	Zero	Urban	< 4	College Level	2	House wife	Friends and relatives	0		Yes	Yes	Yes	Yes [False]	Yes	Yes	Yes {False]	0	Yes [False]	0	Yes	Yes [False]	0	Yes [False]	0	Yes	7	Poor	Poor		Agree	Agree	Agree	6	Yes		Yes	Yes	Yes	Yes	Yes	Yes	6	Yes
81	<30	0	<=30	Zero	Urban	< 4	College Level	2	House wife	Friends and relatives	0		Yes	Yes	Yes	Yes [False]	Yes	Yes	Yes {False]	0	Yes [False]	0	Yes	Yes [False]	0	Yes [False]	0	Yes	7	Poor	Poor		Agree	Agree	Agree	6	Yes		Yes	Yes	Yes	Yes	Yes	Yes	6	Yes
82	<30	0	<=30	Zero	Urban	< 4	College Level	2	House wife	Friends and relatives	0		Yes	Yes	Yes	Yes [False]	Yes	Yes	Yes {False]	0	Yes [False]	0	Yes	Yes [False]	0	Yes [False]	0	Yes	7	Poor	Poor		Agree	Agree	Agree	6	Yes		Yes	Yes	Yes	Yes	Yes	Yes	6	Yes
83	<30	0	<=30	Zero	Urban	< 4	College Level	2	House wife	Friends and relatives	0		Yes	Yes	Yes	Yes [False]	Yes	Yes	Yes {False]	0	Yes [False]	0	Yes	Yes [False]	0	Yes [False]	0	Yes	7	Poor	Poor		Agree	Agree	Agree	6	Yes		Yes	Yes	Yes	Yes	Yes	Yes	6	Yes
84	<30	0	<=30	Zero	Urban	< 4	College Level	2	House wife	Friends and relatives	0		Yes	Yes	Yes	Yes [False]	Yes	Yes	Yes {False]	0	Yes [False]	0	Yes	Yes [False]	0	Yes [False]	0	Yes	7	Poor	Poor		Agree	Agree	Agree	6	Yes		Yes	Yes	Yes	Yes	Yes	Yes	6	Yes
85	<30	0	<=30	Zero	Urban	< 4	College Level	2	House wife	Friends and relatives	0		Yes	Yes	Yes	Yes [False]	Yes	Yes	Yes {False]	0	Yes [False]	0	Yes	Yes [False]	0	Yes [False]	0	Yes	7	Poor	Poor		Agree	Agree	Agree	6	Yes		Yes	Yes	Yes	Yes	Yes	Yes	6	Yes
86	<30	0	<=30	Zero	Urban	< 4	College Level	2	House wife	Friends and relatives	0		Yes	Yes	Yes	Yes [False]	Yes	Yes	Yes {False]	0	Yes [False]	0	Yes	Yes [False]	0	Yes [False]	0	Yes	7	Poor	Poor		Agree	Agree	Agree	6	Yes		Yes	Yes	Yes	Yes	Yes	Yes	6	Yes
87	<30	0	<=30	Zero	Urban	< 4	College Level	2	House wife	Friends and relatives	0		Yes	Yes	Yes	Yes [False]	Yes	Yes	Yes {False]	0	Yes [False]	0	Yes	Yes [False]	0	Yes [False]	0	Yes	7	Poor	Poor		Agree	Agree	Agree	6	Yes		Yes	Yes	Yes	Yes	Yes	Yes	6	Yes
88	<30	0	<=30	Zero	Urban	< 4	College Level	2	House wife	Friends and relatives	0		Yes	Yes	Yes	Yes [False]	Yes	Yes	Yes {False]	0	Yes [False]	0	Yes	Yes [False]	0	Yes [False]	0	Yes	7	Poor	Poor		Agree	Agree	Agree	6	Yes		Yes	Yes	Yes	Yes	Yes	Yes	6	Yes
89	<30	2-4	<=30	2-4	Urban	< 4	College Level	2	House wife	Friends and relatives	0		Yes	Yes	Yes	Yes [False]	Yes	Yes	Yes {False]	0	Yes [False]	0	Yes	Yes [False]	0	Yes [False]	0	Yes	7	Poor	Poor		Agree	Agree	Agree	6	Yes		Yes	Yes	Yes	Yes	Yes	Yes	6	Yes
90	<30	2-4	<=30	2-4	Urban	< 4	College Level	2	House wife	Friends and relatives	0		Yes	Yes	Yes	Yes [False]	Yes	Yes	Yes {False]	0	Yes [False]	0	Yes	Yes [False]	0	Yes [False]	0	Yes	7	Poor	Poor		Agree	Agree	Agree	6	Yes		Yes	Yes	Yes	Yes	Yes	Yes	6	Yes
91	<30	2-4	<=30	2-4	Urban	< 4	College Level	2	House wife	Friends and relatives	0		Yes	Yes	Yes	Yes [False]	Yes	Yes	Yes {False]	0	Yes [False]	0	Yes	Yes [False]	0	Yes [False]	0	Yes	7	Poor	Poor		Agree	Agree	Agree	6	Yes		Yes	Yes	Yes	Yes	Yes	Yes	6	Yes
92	<30	2-4	<=30	2-4	Urban	< 4	College Level	2	House wife	Friends and relatives	0		Yes	Yes	Yes	Yes [False]	Yes	Yes	Yes {False]	0	Yes [False]	0	Yes	Yes [False]	0	Yes [False]	0	Yes	7	Poor	Poor		Agree	Agree	Agree	6	Yes		Yes	Yes	Yes	Yes	Yes	Yes	6	Yes
93	<30	2-4	<=30	2-4	Urban	< 4	College Level	2	House wife	Friends and relatives	0		Yes	Yes	Yes	Yes [False]	Yes	Yes	Yes {False]	0	Yes [False]	0	Yes	Yes [False]	0	Yes [False]	0	Yes	7	Poor	Poor		Agree	Agree	Agree	6	Yes		Yes	Yes	Yes	Yes	Yes	Yes	6	Yes
94	<30	2-4	<=30	2-4	Urban	< 4	College Level	2	House wife	Friends and relatives	0		Yes	Yes	Yes	Yes [False]	Yes	Yes	Yes {False]	0	Yes [False]	0	Yes	Yes [False]	0	Yes [False]	0	Yes	7	Poor	Poor		Agree	Agree	Agree	6	Yes		Yes	Yes	Yes	Yes	Yes	Yes	6	Yes
95	<30	2-4	<=30	2-4	Urban	< 4	College Level	2	House wife	Friends and relatives	0		Yes	Yes	Yes	Yes [False]	Yes	Yes	Yes {False]	0	Yes [False]	0	Yes	Yes [False]	0	Yes [False]	0	Yes	7	Poor	Poor		Agree	Agree	Agree	6	Yes		Yes	Yes	Yes	Yes	Yes	Yes	6	Yes
96	<30	2-4	<=30	2-4	Urban	< 4	College Level	2	House wife	Friends and relatives	0		Yes	Yes	Yes	Yes [False]	Yes	Yes	Yes {False]	0	Yes [False]	0	Yes	Yes [False]	0	Yes [False]	0	Yes	7	Poor	Poor		Agree	Agree	Agree	6	Yes		Yes	Yes	Yes	Yes	Yes	Yes	6	Yes
97	<30	2-4	<=30	2-4	Urban	< 4	College Level	2	House wife	Friends and relatives	0		Yes	Yes	Yes	Yes [False]	Yes	Yes	Yes {False]	0	Yes [False]	0	Yes	Yes [False]	0	Yes [False]	0	Yes	7	Poor	Poor		Agree	Agree	Agree	6	Yes		Yes	Yes	Yes	Yes	Yes	Yes	6	Yes
98	<30	2-4	<=30	2-4	Urban	< 4	College Level	2	House wife	Friends and relatives	0		Yes	Yes	Yes	Yes [False]	Yes	Yes	Yes {False]	0	Yes [False]	0	Yes	Yes [False]	0	Yes [False]	0	Yes	7	Poor	Poor		Agree	Agree	Agree	6	Yes		Yes	Yes	Yes	Yes	Yes	Yes	6	Yes
99	<30	2-4	<=30	2-4	Urban	< 4	College Level	2	House wife	Friends and relatives	0		Yes	Yes	Yes	Yes [False]	Yes	Yes	Yes {False]	0	Yes [False]	0	Yes	Yes [False]	0	Yes [False]	0	Yes	7	Poor	Poor		Agree	Agree	Agree	6	Yes		Yes	Yes	Yes	Yes	Yes	Yes	6	Yes
100	<30	2-4	<=30	2-4	Urban	< 4	College Level	2	House wife	Friends and relatives	0		Yes	Yes	Yes	Yes [False]	Yes	Yes	Yes {False]	0	Yes [False]	0	Yes	Yes [False]	0	Yes [False]	0	Yes	7	Poor	Poor		Agree	Agree	Agree	6	Yes		Yes	Yes	Yes	Yes	Yes	Yes	6	Yes
101	<30	2-4	<=30	2-4	Urban	< 4	College Level	2	House wife	Friends and relatives	0		Yes	Yes	Yes	Yes [False]	Yes	Yes	Yes {False]	0	Yes [False]	0	Yes	Yes [False]	0	Yes [False]	0	Yes	7	Poor	Poor		Agree	Agree	Agree	6	Yes		Yes	Yes	Yes	Yes	Yes	Yes	6	Yes
102	<30	2-4	<=30	2-4	Urban	< 4	College Level	2	House wife	Friends and relatives	0		Yes	Yes	Yes	Yes [False]	Yes	Yes	Yes {False]	0	Yes [False]	0	Yes	Yes [False]	0	Yes [False]	0	Yes	7	Poor	Poor		Agree	Agree	Agree	6	Yes		Yes	Yes	Yes	Yes	Yes	Yes	6	Yes
103	<30	2-4	<=30	2-4	Urban	< 4	College Level	2	House wife	Friends and relatives	0		Yes	Yes	Yes	Yes [False]	Yes	Yes	Yes {False]	0	Yes [False]	0	Yes	Yes [False]	0	Yes [False]	0	Yes	7	Poor	Poor		Agree	Agree	Agree	6	Yes		Yes	Yes	Yes	Yes	Yes	Yes	6	Yes
104	<30	2-4	<=30	2-4	Urban	< 4	College Level	2	House wife	Friends and relatives	0		Yes	Yes	Yes	Yes [False]	Yes	Yes	Yes {False]	0	Yes [False]	0	Yes	Yes [False]	0	Yes [False]	0	Yes	7	Poor	Poor		Agree	Agree	Agree	6	Yes		Yes	Yes	Yes	Yes	Yes	Yes	6	Yes
105	<30	2-4	<=30	2-4	Urban	< 4	College Level	2	House wife	Friends and relatives	0		Yes	Yes	Yes	Yes [False]	Yes	Yes	Yes {False]	0	Yes [False]	0	Yes	Yes [False]	0	Yes [False]	0	Yes	7	Poor	Poor		Agree	Agree	Agree	6	Yes		Yes	Yes	Yes	Yes	Yes	Yes	6	Yes
106	<30	2-4	<=30	2-4	Urban	< 4	College Level	2	House wife	Friends and relatives	0		Yes	Yes	Yes	Yes [False]	Yes	Yes	Yes {False]	0	Yes [False]	0	Yes	Yes [False]	0	Yes [False]	0	Yes	7	Poor	Poor		Agree	Agree	Agree	6	Yes		Yes	Yes	Yes	Yes	Yes	Yes	6	Yes
107	<30	2-4	<=30	2-4	Urban	< 4	College Level	2	House wife	Friends and relatives	0		Yes	Yes	Yes	Yes [False]	Yes	Yes	Yes {False]	0	Yes [False]	0	Yes	Yes [False]	0	Yes [False]	0	Yes	7	Poor	Poor		Agree	Agree	Agree	6	Yes		Yes	Yes	Yes	Yes	Yes	Yes	6	Yes
108	<30	2-4	<=30	2-4	Urban	< 4	College Level	2	House wife	Friends and relatives	0		Yes	Yes	Yes	Yes [False]	Yes	Yes	Yes {False]	0	Yes [False]	0	Yes	Yes [False]	0	Yes [False]	0	Yes	7	Poor	Poor		Agree	Agree	Agree	6	Yes		Yes	Yes	Yes	Yes	Yes	Yes	6	Yes
109	<30	2-4	<=30	2-4	Urban	< 4	College Level	2	House wife	Friends and relatives	0		Yes	Yes	Yes	Yes [False]	Yes	Yes	Yes {False]	0	Yes [False]	0	Yes	Yes [False]	0	Yes [False]	0	Yes	7	Poor	Poor		Agree	Agree	Agree	6	Yes		Yes	Yes	Yes	Yes	Yes	Yes	6	Yes
110	<30	2-4	<=30	2-4	Urban	< 4	College Level	2	House wife	Friends and relatives	0		Yes	Yes	Yes	Yes [False]	Yes	Yes	Yes {False]	0	Yes [False]	0	Yes	Yes [False]	0	Yes [False]	0	Yes	7	Poor	Poor		Agree	Agree	Agree	6	Yes		Yes	Yes	Yes	Yes	Yes	Yes	6	Yes
111	<30	2-4	<=30	2-4	Urban	< 4	College Level	2	House wife	Friends and relatives	0		Yes	Yes	Yes	Yes [False]	Yes	Yes	Yes {False]	0	Yes [False]	0	Yes	Yes [False]	0	Yes [False]	0	Yes	7	Poor	Poor		Agree	Agree	Agree	6	Yes		Yes	Yes	Yes	Yes	Yes	Yes	6	Yes
112	<30	2-4	<=30	2-4	Urban	< 4	College Level	2	House wife	Friends and relatives	0		Yes	Yes	Yes	Yes [False]	Yes	Yes	Yes {False]	0	Yes [False]	0	Yes	Yes [False]	0	Yes [False]	0	Yes	7	Poor	Poor		Agree	Agree	Agree	6	Yes		Yes	Yes	Yes	Yes	Yes	Yes	6	Yes
113	<30	2-4	<=30	2-4	Urban	< 4	College Level	2	House wife	Friends and relatives	0		Yes	Yes	Yes	Yes [False]	Yes	Yes	Yes {False]	0	Yes [False]	0	Yes	Yes [False]	0	Yes [False]	0	Yes	7	Poor	Poor		Agree	Agree	Agree	6	Yes		Yes	Yes	Yes	Yes	Yes	Yes	6	Yes
114	<30	2-4	<=30	2-4	Urban	< 4	College Level	2	House wife	Friends and relatives	0		Yes	Yes	Yes	Yes [False]	Yes	Yes	Yes {False]	0	Yes [False]	0	Yes	Yes [False]	0	Yes [False]	0	Yes	7	Poor	Poor		Agree	Agree	Agree	6	Yes		Yes	Yes	Yes	Yes	Yes	Yes	6	Yes
115	<30	2-4	<=30	2-4	Urban	< 4	College Level	2	House wife	Friends and relatives	0		Yes	Yes	Yes	Yes [False]	Yes	Yes	Yes {False]	0	Yes [False]	0	Yes	Yes [False]	0	Yes [False]	0	Yes	7	Poor	Poor		Agree	Agree	Agree	6	Yes		Yes	Yes	Yes	Yes	Yes	Yes	6	Yes
116	<30	2-4	<=30	2-4	Urban	< 4	College Level	2	House wife	Friends and relatives	0		Yes	Yes	Yes	Yes [False]	Yes	Yes	Yes {False]	0	Yes [False]	0	Yes	Yes [False]	0	Yes [False]	0	Yes	7	Poor	Poor		Agree	Agree	Agree	6	Yes		Yes	Yes	Yes	Yes	Yes	Yes	6	Yes
117	<30	2-4	<=30	2-4	Urban	< 4	College Level	2	House wife	Friends and relatives	0		Yes	Yes	Yes	Yes [False]	Yes	Yes	Yes {False]	0	Yes [False]	0	Yes	Yes [False]	0	Yes [False]	0	Yes	7	Poor	Poor		Agree	Agree	Agree	6	Yes		Yes	Yes	Yes	Yes	Yes	Yes	6	Yes
118	<30	2-4	<=30	2-4	Urban	< 4	College Level	2	House wife	Friends and relatives	0		Yes	Yes	Yes	Yes [False]	Yes	Yes	Yes {False]	0	Yes [False]	0	Yes	Yes [False]	0	Yes [False]	0	Yes	7	Poor	Poor		Agree	Agree	Agree	6	Yes		Yes	Yes	Yes	Yes	Yes	Yes	6	Yes
119	<30	2-4	<=30	2-4	Urban	< 4	College Level	2	House wife	Friends and relatives	0		Yes	Yes	Yes	Yes [False]	Yes	Yes	Yes {False]	0	Yes [False]	0	Yes	Yes [False]	0	Yes [False]	0	Yes	7	Poor	Poor		Agree	Agree	Agree	6	Yes		Yes	Yes	Yes	Yes	Yes	Yes	6	Yes
120	<30	2-4	<=30	2-4	Urban	< 4	College Level	2	House wife	Friends and relatives	0		Yes	Yes	Yes	Yes [False]	Yes	Yes	Yes {False]	0	Yes [False]	0	Yes	Yes [False]	0	Yes [False]	0	Yes	7	Poor	Poor		Agree	Agree	Agree	6	Yes		Yes	Yes	Yes	Yes	Yes	Yes	6	Yes
121	<30	2-4	<=30	2-4	Urban	< 4	College Level	2	House wife	Friends and relatives	0		Yes	Yes	Yes	Yes [False]	Yes	Yes	Yes {False]	0	Yes [False]	0	Yes	Yes [False]	0	Yes [False]	0	Yes	7	Poor	Poor		Agree	Agree	Agree	6	Yes		Yes	Yes	Yes	Yes	Yes	Yes	6	Yes
122	<30	2-4	<=30	2-4	Urban	< 4	College Level	2	House wife	Friends and relatives	0		Yes	Yes	Yes	Yes [False]	Yes	Yes	Yes {False]	0	Yes [False]	0	Yes	Yes [False]	0	Yes [False]	0	Yes	7	Poor	Poor		Agree	Agree	Agree	6	Yes		Yes	Yes	Yes	Yes	Yes	Yes	6	Yes
123	<30	2-4	<=30	2-4	Urban	< 4	College Level	2	House wife	Friends and relatives	0		Yes	Yes	Yes	Yes [False]	Yes	Yes	Yes {False]	0	Yes [False]	0	Yes	Yes [False]	0	Yes [False]	0	Yes	7	Poor	Poor		Agree	Agree	Agree	6	Yes		Yes	Yes	Yes	Yes	Yes	Yes	6	Yes
124	<30	2-4	<=30	2-4	Urban	< 4	College Level	2	House wife	Friends and relatives	0		Yes	Yes	Yes	Yes [False]	Yes	Yes	Yes {False]	0	Yes [False]	0	Yes	Yes [False]	0	Yes [False]	0	Yes	7	Poor	Poor		Agree	Agree	Agree	6	Yes		Yes	Yes	Yes	Yes	Yes	Yes	6	Yes
125	<30	2-4	<=30	2-4	Urban	< 4	College Level	2	House wife	Friends and relatives	0		Yes	Yes	Yes	Yes [False]	Yes	Yes	Yes {False]	0	Yes [False]	0	Yes	Yes [False]	0	Yes [False]	0	Yes	7	Poor	Poor		Agree	Agree	Agree	6	Yes		Yes	Yes	Yes	Yes	Yes	Yes	6	Yes
126	<30	2-4	<=30	2-4	Urban	< 4	College Level	2	House wife	Friends and relatives	0		Yes	Yes	Yes	Yes [False]	Yes	Yes	Yes {False]	0	Yes [False]	0	Yes	Yes [False]	0	Yes [False]	0	Yes	7	Poor	Poor		Agree	Agree	Agree	6	Yes		Yes	Yes	Yes	Yes	Yes	Yes	6	Yes
127	<30	2-4	<=30	2-4	Urban	< 4	College Level	2	House wife	Friends and relatives	0		Yes	Yes	Yes	Yes [False]	Yes	Yes	Yes {False]	0	Yes [False]	0	Yes	Yes [False]	0	Yes [False]	0	Yes	7	Poor	Poor		Agree	Agree	Agree	6	Yes		Yes	Yes	Yes	Yes	Yes	Yes	6	Yes
128	<30	2-4	<=30	2-4	Urban	< 4	College Level	2	House wife	Friends and relatives	0		Yes	Yes	Yes	Yes [False]	Yes	Yes	Yes {False]	0	Yes [False]	0	Yes	Yes [False]	0	Yes [False]	0	Yes	7	Poor	Poor		Agree	Agree	Agree	6	Yes		Yes	Yes	Yes	Yes	Yes	Yes	6	Yes
129	<30	2-4	<=30	2-4	Urban	< 4	College Level	2	House wife	Friends and relatives	0		Yes	Yes	Yes	Yes [False]	Yes	Yes	Yes {False]	0	Yes [False]	0	Yes	Yes [False]	0	Yes [False]	0	Yes	7	Poor	Poor		Agree	Agree	Agree	6	Yes		Yes	Yes	Yes	Yes	Yes	Yes	6	Yes
130	<30	2-4	<=30	2-4	Urban	< 4	College Level	2	House wife	Friends and relatives	0		Yes	Yes	Yes	Yes [False]	Yes	Yes	Yes {False]	0	Yes [False]	0	Yes	Yes [False]	0	Yes [False]	0	Yes	7	Poor	Poor		Agree	Agree	Agree	6	Yes		Yes	Yes	Yes	Yes	Yes	Yes	6	Yes
131	<30	2-4	<=30	2-4	Urban	< 4	College Level	2	House wife	Friends and relatives	0		Yes	Yes	Yes	Yes [False]	Yes	Yes	Yes {False]	0	Yes [False]	0	Yes	Yes [False]	0	Yes [False]	0	Yes	7	Poor	Poor		Agree	Agree	Agree	6	Yes		Yes	Yes	Yes	Yes	Yes	Yes	6	Yes
132	<30	2-4	<=30	2-4	Urban	< 4	College Level	2	House wife	Friends and relatives	0		Yes	Yes	Yes	Yes [False]	Yes	Yes	Yes {False]	0	Yes [False]	0	Yes	Yes [False]	0	Yes [False]	0	Yes	7	Poor	Poor		Agree	Agree	Agree	6	Yes		Yes	Yes	Yes	Yes	Yes	Yes	6	Yes
133	<30	2-4	<=30	2-4	Urban	< 4	College Level	2	House wife	Friends and relatives	0		Yes	Yes	Yes	Yes [False]	Yes	Yes	Yes {False]	0	Yes [False]	0	Yes	Yes [False]	0	Yes [False]	0	Yes	7	Poor	Poor		Agree	Agree	Agree	6	Yes		Yes	Yes	Yes	Yes	Yes	Yes	6	Yes
134	<30	2-4	<=30	2-4	Urban	< 4	College Level	2	House wife	Friends and relatives	0		Yes	Yes	Yes	Yes [False]	Yes	Yes	Yes {False]	0	Yes [False]	0	Yes	Yes [False]	0	Yes [False]	0	Yes	7	Poor	Poor		Agree	Agree	Agree	6	Yes		Yes	Yes	Yes	Yes	Yes	Yes	6	Yes
135	<30	2-4	<=30	2-4	Urban	< 4	College Level	2	House wife	Friends and relatives	0		Yes	Yes	Yes	Yes [False]	Yes	Yes	Yes {False]	0	Yes [False]	0	Yes	Yes [False]	0	Yes [False]	0	Yes	7	Poor	Poor		Agree	Agree	Agree	6	Yes		Yes	Yes	Yes	Yes	Yes	Yes	6	Yes
136	<30	2-4	<=30	2-4	Urban	< 4	College Level	2	House wife	Friends and relatives	0		Yes	Yes	Yes	Yes [False]	Yes	Yes	Yes {False]	0	Yes [False]	0	Yes	Yes [False]	0	Yes [False]	0	Yes	7	Poor	Poor		Agree	Agree	Agree	6	Yes		Yes	Yes	Yes	Yes	Yes	Yes	6	Yes
137	<30	2-4	<=30	2-4	Urban	< 4	College Level	2	House wife	Friends and relatives	0		Yes	Yes	Yes	Yes [False]	Yes	Yes	Yes {False]	0	Yes [False]	0	Yes	Yes [False]	0	Yes [False]	0	Yes	7	Poor	Poor		Agree	Agree	Agree	6	Yes		Yes	Yes	Yes	Yes	Yes	Yes	6	Yes
138	<30	2-4	<=30	2-4	Urban	< 4	College Level	2	House wife	Television	0		Yes	Yes	Yes	Yes [False]	Yes	Yes	Yes {False]	0	Yes [False]	0	Yes	Yes [False]	0	Yes [False]	0	Yes	7	Poor	Poor		Agree	Agree	Agree	6	Yes		Yes	Yes	Yes	Yes	Yes	Yes	6	Yes
139	<30	2-4	<=30	2-4	Urban	< 4	College Level	2	House wife	Television	0		Yes	Yes	Yes	Yes [False]	Yes	Yes	Yes {False]	0	Yes [False]	0	Yes	Yes [False]	0	Yes [False]	0	Yes	7	Poor	Poor		Agree	Agree	Agree	6	Yes		Yes	Yes	Yes	Yes	Yes	Yes	6	Yes
140	<30	2-4	<=30	2-4	Urban	< 4	College Level	2	House wife	Television	0		Yes	Yes	Yes	Yes [False]	Yes	Yes	Yes {False]	0	Yes [False]	0	Yes	Yes [False]	0	Yes [False]	0	Yes	7	Poor	Poor		Agree	Agree	Agree	6	Yes		Yes	Yes	Yes	Yes	Yes	Yes	6	Yes
141	<30	2-4	<=30	2-4	Urban	< 4	College Level	2	House wife	Television	0		Yes	Yes	Yes	Yes [False]	Yes	Yes	Yes {False]	0	Yes [False]	0	Yes	Yes [False]	0	Yes [False]	0	Yes	7	Poor	Poor		Agree	Agree	Agree	6	Yes		Yes	Yes	Yes	Yes	Yes	Yes	6	Yes
142	<30	2-4	<=30	2-4	Urban	< 4	College Level	2	House wife	Television	0		Yes	Yes	Yes	Yes [False]	Yes	Yes	Yes {False]	0	Yes [False]	0	Yes	Yes [False]	0	Yes [False]	0	Yes	7	Poor	Poor		Agree	Agree	Agree	6	Yes		Yes	Yes	Yes	Yes	Yes	Yes	6	Yes
143	<30	2-4	<=30	2-4	Urban	< 4	College Level	2	House wife	Television	0		Yes	Yes	Yes	Yes [False]	Yes	Yes	Yes {False]	0	Yes [False]	0	Yes	Yes [False]	0	Yes [False]	0	Yes	7	Poor	Poor		Agree	Agree	Agree	6	Yes		Yes	Yes	Yes	Yes	Yes	Yes	6	Yes
144	<30	2-4	<=30	2-4	Urban	< 4	College Level	2	House wife	Television	0		Yes	Yes	Yes	Yes [False]	Yes	Yes	Yes {False]	0	Yes [False]	0	Yes	Yes [False]	0	No [Correct Answer]	1	Yes	8	Poor	Poor		Agree	Agree	Agree	6	Yes		Yes	Yes	Yes	Yes	Yes	Yes	6	Yes
145	<30	2-4	<=30	2-4	Urban	< 4	College Level	2	House wife	Television	0		Yes	Yes	Yes	Yes [False]	Yes	Yes	Yes {False]	0	Yes [False]	0	Yes	Yes [False]	0	No [Correct Answer]	1	Yes	8	Poor	Poor		Agree	Agree	Agree	6	Yes		Yes	Yes	Yes	Yes	Yes	Yes	6	Yes
146	<30	2-4	<=30	2-4	Urban	< 4	College Level	2	House wife	Television	0		Yes	Yes	Yes	Yes [False]	Yes	Yes	Yes {False]	0	Yes [False]	0	Yes	Yes [False]	0	No [Correct Answer]	1	Yes	8	Poor	Poor		Agree	Agree	Agree	6	Yes		Yes	Yes	Yes	Yes	Yes	Yes	6	Yes
147	<30	2-4	<=30	2-4	Urban	< 4	College Level	2	House wife	Television	0		Yes	Yes	Yes	Yes [False]	Yes	Yes	Yes {False]	0	Yes [False]	0	Yes	Yes [False]	0	No [Correct Answer]	1	Yes	8	Poor	Poor		Agree	Agree	Agree	6	Yes		Yes	Yes	Yes	Yes	Yes	Yes	6	Yes
148	<30	2-4	<=30	2-4	Urban	< 4	College Level	2	House wife	Television	0		Yes	Yes	Yes	Yes [False]	Yes	Yes	Yes {False]	0	Yes [False]	0	Yes	Yes [False]	0	No [Correct Answer]	1	Yes	8	Poor	Poor		Agree	Agree	Agree	6	Yes		Yes	Yes	Yes	Yes	Yes	Yes	6	Yes
149	<30	2-4	<=30	2-4	Urban	< 4	University Level	2	House wife	Television	0		Yes	Yes	Yes	Yes [False]	Yes	Yes	No [Correct Answer]	1	Yes [False]	0	Yes	Yes [False]	0	No [Correct Answer]	1	Yes	9	Good	Good		Agree	Agree	Agree	6	Yes		Yes	Yes	Yes	Yes	Yes	Yes	6	Yes
150	<30	2-4	<=30	2-4	Urban	< 4	University Level	2	House wife	Television	0		Yes	Yes	Yes	Yes [False]	Yes	Yes	No [Correct Answer]	1	Yes [False]	0	Yes	Yes [False]	0	No [Correct Answer]	1	Yes	9	Good	Good		Agree	Agree	Agree	6	Yes		Yes	Yes	Yes	Yes	Yes	Yes	6	Yes
151	<30	2-4	<=30	2-4	Urban	< 4	University Level	2	House wife	Television	0		Yes	Yes	Yes	Yes [False]	Yes	Yes	No [Correct Answer]	1	Yes [False]	0	Yes	Yes [False]	0	No [Correct Answer]	1	Yes	9	Good	Good		Agree	Agree	Agree	6	Yes		Yes	Yes	Yes	Yes	Yes	Yes	6	Yes
152	<30	2-4	<=30	2-4	Urban	< 4	University Level	2	House wife	Television	0		Yes	Yes	Yes	Yes [False]	Yes	Yes	No [Correct Answer]	1	Yes [False]	0	Yes	Yes [False]	0	No [Correct Answer]	1	Yes	9	Good	Good		Agree	Agree	Agree	6	Yes		Yes	Yes	Yes	Yes	Yes	Yes	6	Yes
153	<30	2-4	<=30	2-4	Urban	< 4	University Level	2	House wife	Television	0		Yes	Yes	Yes	Yes [False]	Yes	Yes	No [Correct Answer]	1	Yes [False]	0	Yes	Yes [False]	0	No [Correct Answer]	1	Yes	9	Good	Good		Agree	Agree	Agree	6	Yes		Yes	Yes	Yes	Yes	Yes	Yes	6	Yes
154	<30	2-4	<=30	2-4	Urban	< 4	University Level	2	House wife	Television	0		Yes	Yes	Yes	Yes [False]	Yes	Yes	No [Correct Answer]	1	No [Correct Answer]	1	Yes	Yes [False]	0	No [Correct Answer]	1	Yes	10	Good	Good		Agree	Agree	Agree	6	Yes		Yes	Yes	Yes	Yes	Yes	Yes	6	Yes
155	<30	2-4	<=30	2-4	Urban	< 4	University Level	2	House wife	Television	0		Yes	Yes	Yes	Yes [False]	Yes	Yes	No [Correct Answer]	1	No [Correct Answer]	1	Yes	Yes [False]	0	No [Correct Answer]	1	Yes	10	Good	Good		Agree	Agree	Agree	6	Yes		Yes	Yes	Yes	Yes	Yes	Yes	6	Yes
156	<30	2-4	<=30	2-4	Urban	4-7	University Level	2	House wife	Television	0		Yes	Yes	Yes	Yes [False]	Yes	Yes	No [Correct Answer]	1	No [Correct Answer]	1	Yes	Yes [False]	0	No [Correct Answer]	1	Yes	10	Good	Good		Agree	Agree	Agree	6	Yes		Yes	Yes	Yes	Yes	Yes	Yes	6	Yes
157	<30	2-4	<=30	2-4	Urban	4-7	University Level	2	House wife	Television	0		Yes	Yes	Yes	Yes [False]	Yes	Yes	No [Correct Answer]	1	No [Correct Answer]	1	Yes	Yes [False]	0	No [Correct Answer]	1	Yes	10	Good	Good		Agree	Agree	Agree	6	Yes		Yes	Yes	Yes	Yes	Yes	Yes	6	Yes
158	<30	2-4	<=30	2-4	Urban	4-7	University Level	2	House wife	Television	0		Yes	Yes	Yes	Yes [False]	Yes	Yes	No [Correct Answer]	1	No [Correct Answer]	1	Yes	Yes [False]	0	No [Correct Answer]	1	Yes	10	Good	Good		Agree	Agree	Agree	6	Yes		Yes	Yes	Yes	Yes	Yes	Yes	6	Yes
159	<30	2-4	<=30	2-4	Urban	4-7	University Level	2	House wife	Television	0		Yes	Yes	Yes	Yes [False]	Yes	Yes	No [Correct Answer]	1	No [Correct Answer]	1	Yes	Yes [False]	0	No [Correct Answer]	1	Yes	10	Good	Good		Agree	Agree	Agree	6	Yes		Yes	Yes	Yes	Yes	Yes	Yes	6	Yes
160	<30	2-4	<=30	2-4	Urban	4-7	University Level	2	House wife	Television	0		Yes	Yes	Yes	Yes [False]	Yes	Yes	No [Correct Answer]	1	No [Correct Answer]	1	Yes	Yes [False]	0	No [Correct Answer]	1	Yes	10	Good	Good		Agree	Agree	Agree	6	Yes		Yes	Yes	Yes	Yes	Yes	Yes	6	Yes
161	<30	2-4	<=30	2-4	Urban	4-7	University Level	2	House wife	Television	0		Yes	Yes	Yes	Yes [False]	Yes	Yes	No [Correct Answer]	1	No [Correct Answer]	1	Yes	Yes [False]	0	No [Correct Answer]	1	Yes	10	Good	Good		Agree	Agree	Agree	6	Yes		Yes	Yes	Yes	Yes	Yes	Yes	6	Yes
162	<30	2-4	<=30	2-4	Urban	4-7	University Level	2	House wife	Television	0		Yes	Yes	Yes	Yes [False]	Yes	Yes	No [Correct Answer]	1	No [Correct Answer]	1	Yes	Yes [False]	0	No [Correct Answer]	1	Yes	10	Good	Good		Agree	Agree	Agree	6	Yes		Yes	Yes	Yes	Yes	Yes	Yes	6	Yes
163	<30	2-4	<=30	2-4	Urban	4-7	University Level	2	House wife	Television	0		Yes	Yes	Yes	Yes [False]	Yes	Yes	No [Correct Answer]	1	No [Correct Answer]	1	Yes	Yes [False]	0	No [Correct Answer]	1	Yes	10	Good	Good		Agree	Agree	Agree	6	Yes		Yes	Yes	Yes	Yes	Yes	Yes	6	Yes
164	<30	2-4	<=30	2-4	Urban	4-7	University Level	2	House wife	Television	0		Yes	Yes	Yes	Yes [False]	Yes	Yes	No [Correct Answer]	1	No [Correct Answer]	1	Yes	Yes [False]	0	No [Correct Answer]	1	Yes	10	Good	Good		Agree	Agree	Agree	6	Yes		Yes	Yes	Yes	Yes	Yes	Yes	6	Yes
165	<30	2-4	<=30	2-4	Urban	4-7	University Level	2	House wife	Television	0		Yes	Yes	Yes	Yes [False]	Yes	Yes	No [Correct Answer]	1	No [Correct Answer]	1	Yes	Yes [False]	0	No [Correct Answer]	1	Yes	10	Good	Good		Agree	Agree	Agree	6	Yes		Yes	Yes	Yes	Yes	Yes	Yes	6	Yes
166	<30	2-4	<=30	2-4	Urban	4-7	University Level	2	House wife	Television	0		Yes	Yes	Yes	Yes [False]	Yes	Yes	No [Correct Answer]	1	No [Correct Answer]	1	Yes	Yes [False]	0	No [Correct Answer]	1	Yes	10	Good	Good		Agree	Agree	Agree	6	Yes		Yes	Yes	Yes	Yes	Yes	Yes	6	Yes
167	<30	2-4	<=30	2-4	Urban	4-7	University Level	2	House wife	Television	0		Yes	Yes	Yes	Yes [False]	Yes	Yes	No [Correct Answer]	1	No [Correct Answer]	1	Yes	Yes [False]	0	No [Correct Answer]	1	Yes	10	Good	Good		Agree	Agree	Agree	6	Yes		Yes	Yes	Yes	Yes	Yes	Yes	6	Yes
168	<30	2-4	<=30	2-4	Urban	4-7	University Level	2	House wife	Television	0		Yes	Yes	Yes	Yes [False]	Yes	Yes	No [Correct Answer]	1	No [Correct Answer]	1	Yes	Yes [False]	0	No [Correct Answer]	1	Yes	10	Good	Good		Agree	Agree	Agree	6	Yes		Yes	Yes	Yes	Yes	Yes	Yes	6	Yes
169	<30	2-4	<=30	2-4	Urban	4-7	University Level	2	House wife	Television	0		Yes	Yes	Yes	Yes [False]	Yes	Yes	No [Correct Answer]	1	No [Correct Answer]	1	Yes	Yes [False]	0	No [Correct Answer]	1	Yes	10	Good	Good		Agree	Agree	Agree	6	Yes		Yes	Yes	Yes	Yes	Yes	Yes	6	Yes
170	<30	2-4	<=30	2-4	Urban	4-7	University Level	2	House wife	Television	0		Yes	Yes	Yes	Yes [False]	Yes	Yes	No [Correct Answer]	1	No [Correct Answer]	1	Yes	Yes [False]	0	No [Correct Answer]	1	Yes	10	Good	Good		Agree	Agree	Agree	6	Yes		Yes	Yes	Yes	Yes	Yes	Yes	6	Yes
171	<30	2-4	<=30	2-4	Urban	4-7	University Level	2	House wife	Television	0		Yes	Yes	Yes	Yes [False]	Yes	Yes	No [Correct Answer]	1	No [Correct Answer]	1	Yes	Yes [False]	0	No [Correct Answer]	1	Yes	10	Good	Good		Agree	Agree	Agree	6	Yes		Yes	Yes	Yes	Yes	Yes	Yes	6	Yes
172	<30	2-4	<=30	2-4	Urban	4-7	University Level	2	House wife	Television	0		Yes	Yes	Yes	Yes [False]	Yes	Yes	No [Correct Answer]	1	No [Correct Answer]	1	Yes	Yes [False]	0	No [Correct Answer]	1	Yes	10	Good	Good		Agree	Agree	Agree	6	Yes		Yes	Yes	Yes	Yes	Yes	Yes	6	Yes
173	<30	2-4	<=30	2-4	Urban	4-7	University Level	2	House wife	Television	0		Yes	Yes	Yes	Yes [False]	Yes	Yes	No [Correct Answer]	1	No [Correct Answer]	1	Yes	Yes [False]	0	No [Correct Answer]	1	Yes	10	Good	Good		Agree	Agree	Agree	6	Yes		Yes	Yes	Yes	Yes	Yes	Yes	6	Yes
174	<30	2-4	<=30	2-4	Urban	4-7	University Level	2	House wife	Television	0		Yes	Yes	Yes	Yes [False]	Yes	Yes	No [Correct Answer]	1	No [Correct Answer]	1	Yes	Yes [False]	0	No [Correct Answer]	1	Yes	10	Good	Good		Agree	Agree	Agree	6	Yes		Yes	Yes	Yes	Yes	Yes	Yes	6	Yes
175	<30	2-4	<=30	2-4	Urban	4-7	University Level	2	House wife	Television	0		Yes	Yes	Yes	Yes [False]	Yes	Yes	No [Correct Answer]	1	No [Correct Answer]	1	Yes	Yes [False]	0	No [Correct Answer]	1	Yes	10	Good	Good		Agree	Agree	Agree	6	Yes		Yes	Yes	Yes	Yes	Yes	Yes	6	Yes
176	<30	2-4	<=30	2-4	Urban	4-7	University Level	2	House wife	Television	0		Yes	Yes	Yes	Yes [False]	Yes	Yes	No [Correct Answer]	1	No [Correct Answer]	1	Yes	Yes [False]	0	No [Correct Answer]	1	Yes	10	Good	Good		Agree	Agree	Agree	6	Yes		Yes	Yes	Yes	Yes	Yes	Yes	6	Yes
177	<30	2-4	<=30	2-4	Urban	4-7	University Level	2	House wife	Television	0		Yes	Yes	Yes	Yes [False]	Yes	Yes	No [Correct Answer]	1	No [Correct Answer]	1	Yes	No [Correct Answer]	1	No [Correct Answer]	1	Yes	11	Excellent	Good		Agree	Agree	Agree	6	Yes		Yes	Yes	Yes	Yes	Yes	Yes	6	Yes
178	<30	2-4	<=30	2-4	Urban	4-7	University Level	2	House wife	Television	0		Yes	Yes	Yes	Yes [False]	Yes	Yes	No [Correct Answer]	1	No [Correct Answer]	1	Yes	No [Correct Answer]	1	No [Correct Answer]	1	Yes	11	Excellent	Good		Agree	Agree	Agree	6	Yes		Yes	Yes	Yes	Yes	Yes	Yes	6	Yes
179	<30	2-4	<=30	2-4	Urban	4-7	University Level	2	House wife	Television	0		Yes	Yes	Yes	Yes [False]	Yes	Yes	No [Correct Answer]	1	No [Correct Answer]	1	Yes	No [Correct Answer]	1	No [Correct Answer]	1	Yes	11	Excellent	Good		Agree	Agree	Agree	6	Yes		Yes	Yes	Yes	Yes	Yes	Yes	6	Yes
180	<30	2-4	<=30	2-4	Urban	4-7	University Level	2	House wife	Television	0		Yes	Yes	Yes	Yes [False]	Yes	Yes	No [Correct Answer]	1	No [Correct Answer]	1	Yes	No [Correct Answer]	1	No [Correct Answer]	1	Yes	11	Excellent	Good		Agree	Agree	Agree	6	Yes		Yes	Yes	Yes	Yes	Yes	Yes	6	Yes
181	<30	2-4	<=30	2-4	Urban	4-7	University Level	2	House wife	Television	0		Yes	Yes	Yes	Yes [False]	Yes	Yes	No [Correct Answer]	1	No [Correct Answer]	1	Yes	No [Correct Answer]	1	No [Correct Answer]	1	Yes	11	Excellent	Good		Agree	Agree	Agree	6	Yes		Yes	No	Yes	Yes	Yes	Yes	5	Yes
182	<30	2-4	<=30	2-4	Urban	4-7	University Level	2	House wife	Television	0		Yes	Yes	Yes	Yes [False]	Yes	Yes	No [Correct Answer]	1	No [Correct Answer]	1	Yes	No [Correct Answer]	1	No [Correct Answer]	1	Yes	11	Excellent	Good		Agree	Agree	Agree	6	Yes		Yes	No	Yes	Yes	Yes	Yes	5	Yes
183	<30	2-4	<=30	2-4	Urban	4-7	University Level	2	House wife	Television	0		Yes	Yes	Yes	Yes [False]	Yes	Yes	No [Correct Answer]	1	No [Correct Answer]	1	Yes	No [Correct Answer]	1	No [Correct Answer]	1	Yes	11	Excellent	Good		Agree	Agree	Agree	6	Yes		Yes	No	Yes	Yes	Yes	Yes	5	Yes
184	<30	2-4	<=30	2-4	Urban	4-7	University Level	2	House wife	Television	0		Yes	Yes	Yes	Yes [False]	Yes	Yes	No [Correct Answer]	1	No [Correct Answer]	1	Yes	No [Correct Answer]	1	No [Correct Answer]	1	Yes	11	Excellent	Good		Agree	Agree	Agree	6	Yes		Yes	No	Yes	Yes	Yes	Yes	5	Yes
185	<30	2-4	<=30	2-4	Urban	4-7	University Level	2	House wife	Television	0		Yes	Yes	Yes	Yes [False]	Yes	Yes	No [Correct Answer]	1	No [Correct Answer]	1	Yes	No [Correct Answer]	1	No [Correct Answer]	1	Yes	11	Excellent	Good		Agree	Agree	Agree	6	Yes		Yes	No	Yes	Yes	Yes	Yes	5	Yes
186	<30	2-4	<=30	2-4	Urban	4-7	University Level	2	House wife	Television	0		Yes	Yes	Yes	Yes [False]	Yes	Yes	No [Correct Answer]	1	No [Correct Answer]	1	Yes	No [Correct Answer]	1	No [Correct Answer]	1	Yes	11	Excellent	Good		Agree	Agree	Agree	6	Yes		Yes	No	Yes	Yes	Yes	Yes	5	Yes
187	<30	2-4	<=30	2-4	Urban	4-7	University Level	2	House wife	Television	0		Yes	Yes	Yes	Yes [False]	Yes	Yes	No [Correct Answer]	1	No [Correct Answer]	1	Yes	No [Correct Answer]	1	No [Correct Answer]	1	Yes	11	Excellent	Good		Agree	Agree	Agree	6	Yes		Yes	No	Yes	Yes	Yes	Yes	5	Yes
188	<30	2-4	<=30	2-4	Urban	4-7	University Level	2	House wife	Television	0		Yes	Yes	Yes	Yes [False]	Yes	Yes	No [Correct Answer]	1	No [Correct Answer]	1	Yes	No [Correct Answer]	1	No [Correct Answer]	1	Yes	11	Excellent	Good		Agree	Agree	Agree	6	Yes		Yes	No	Yes	Yes	Yes	Yes	5	Yes
189	<30	2-4	<=30	2-4	Urban	4-7	University Level	2	House wife	Television	0		Yes	Yes	Yes	Yes [False]	Yes	Yes	No [Correct Answer]	1	No [Correct Answer]	1	Yes	No [Correct Answer]	1	No [Correct Answer]	1	Yes	11	Excellent	Good		Agree	Agree	Agree	6	Yes		Yes	No	Yes	Yes	Yes	Yes	5	Yes
190	<30	2-4	<=30	2-4	Urban	4-7	University Level	2	House wife	Television	0		Yes	Yes	Yes	Yes [False]	Yes	Yes	No [Correct Answer]	1	No [Correct Answer]	1	No	No [Correct Answer]	1	No [Correct Answer]	1	Yes	10	Good	Good		Agree	Agree	Agree	6	Yes		Yes	No	Yes	Yes	Yes	Yes	5	Yes
191	<30	2-4	<=30	2-4	Urban	4-7	University Level	2	House wife	Television	0		Yes	Yes	Yes	Yes [False]	Yes	Yes	No [Correct Answer]	1	No [Correct Answer]	1	No	No [Correct Answer]	1	No [Correct Answer]	1	Yes	10	Good	Good		Agree	Agree	Agree	6	Yes		Yes	No	Yes	Yes	Yes	Yes	5	Yes
192	<30	2-4	<=30	2-4	Urban	4-7	University Level	2	House wife	Television	0		Yes	Yes	Yes	Yes [False]	Yes	Yes	No [Correct Answer]	1	No [Correct Answer]	1	No	No [Correct Answer]	1	No [Correct Answer]	1	Yes	10	Good	Good		Agree	Agree	Agree	6	Yes		Yes	No	Yes	Yes	Yes	Yes	5	Yes
193	<30	2-4	<=30	2-4	Urban	4-7	University Level	2	House wife	Television	0		Yes	Yes	Yes	Yes [False]	Yes	Yes	No [Correct Answer]	1	No [Correct Answer]	1	No	No [Correct Answer]	1	No [Correct Answer]	1	Yes	10	Good	Good		Agree	Agree	Agree	6	Yes		Yes	No	Yes	Yes	Yes	Yes	5	Yes
194	<30	2-4	<=30	2-4	Urban	4-7	University Level	2	House wife	Television	0		Yes	Yes	Yes	Yes [False]	Yes	Yes	No [Correct Answer]	1	No [Correct Answer]	1	No	No [Correct Answer]	1	No [Correct Answer]	1	Yes	10	Good	Good		Agree	Agree	Agree	6	Yes		Yes	No	Yes	Yes	Yes	Yes	5	Yes
195	<30	2-4	<=30	2-4	Urban	4-7	University Level	2	House wife	Television	0		Yes	Yes	Yes	Yes [False]	Yes	Yes	No [Correct Answer]	1	No [Correct Answer]	1	No	No [Correct Answer]	1	No [Correct Answer]	1	Yes	10	Good	Good		Agree	Agree	Agree	6	Yes		Yes	No	Yes	Yes	Yes	Yes	5	Yes
196	<30	2-4	<=30	2-4	Urban	4-7	University Level	2	House wife	Television	0		Yes	Yes	Yes	Yes [False]	Yes	Yes	No [Correct Answer]	1	No [Correct Answer]	1	No	No [Correct Answer]	1	No [Correct Answer]	1	Yes	10	Good	Good		Agree	Agree	Agree	6	Yes		Yes	No	Yes	Yes	Yes	Yes	5	Yes
197	<30	2-4	<=30	2-4	Urban	4-7	University Level	2	House wife	Television	0		Yes	Yes	Yes	Yes [False]	Yes	Yes	No [Correct Answer]	1	No [Correct Answer]	1	No	No [Correct Answer]	1	No [Correct Answer]	1	Yes	10	Good	Good		Agree	Agree	Agree	6	Yes		Yes	No	Yes	Yes	Yes	Yes	5	Yes
198	<30	2-4	<=30	2-4	Urban	4-7	University Level	2	House wife	Television	0		Yes	Yes	Yes	Yes [False]	Yes	Yes	No [Correct Answer]	1	No [Correct Answer]	1	No	No [Correct Answer]	1	No [Correct Answer]	1	Yes	10	Good	Good		Agree	Agree	Agree	6	Yes		Yes	No	Yes	Yes	Yes	Yes	5	Yes
199	<30	2-4	<=30	2-4	Urban	4-7	University Level	2	House wife	Television	0		Yes	Yes	Yes	Yes [False]	Yes	Yes	No [Correct Answer]	1	No [Correct Answer]	1	No	No [Correct Answer]	1	No [Correct Answer]	1	Yes	10	Good	Good		Agree	Agree	Agree	6	Yes		Yes	No	Yes	Yes	Yes	Yes	5	Yes
200	<30	2-4	<=30	2-4	Urban	4-7	University Level	2	House wife	Television	0		Yes	Yes	Yes	Yes [False]	Yes	Yes	No [Correct Answer]	1	No [Correct Answer]	1	No	No [Correct Answer]	1	No [Correct Answer]	1	Yes	10	Good	Good		Agree	Agree	Agree	6	Yes		Yes	No	Yes	Yes	Yes	Yes	5	Yes
201	<30	2-4	<=30	2-4	Urban	4-7	University Level	2	House wife	Television	0		Yes	Yes	Yes	Yes [False]	Yes	Yes	No [Correct Answer]	1	No [Correct Answer]	1	No	No [Correct Answer]	1	No [Correct Answer]	1	Yes	10	Good	Good		Agree	Agree	Agree	6	Yes		Yes	No	Yes	Yes	Yes	Yes	5	Yes
202	<30	2-4	<=30	2-4	Urban	4-7	University Level	2	House wife	Television	0		Yes	Yes	Yes	Yes [False]	Yes	Yes	No [Correct Answer]	1	No [Correct Answer]	1	No	No [Correct Answer]	1	No [Correct Answer]	1	Yes	10	Good	Good		Agree	Agree	Agree	6	Yes		Yes	No	Yes	Yes	Yes	Yes	5	Yes
203	<30	2-4	<=30	2-4	Urban	4-7	University Level	2	House wife	Television	0		Yes	Yes	Yes	Yes [False]	Yes	Yes	No [Correct Answer]	1	No [Correct Answer]	1	No	No [Correct Answer]	1	No [Correct Answer]	1	Yes	10	Good	Good		Agree	Agree	Agree	6	Yes		Yes	No	Yes	Yes	Yes	Yes	5	Yes
204	<30	2-4	<=30	2-4	Urban	4-7	University Level	2	House wife	Television	0		Yes	Yes	Yes	Yes [False]	Yes	Yes	No [Correct Answer]	1	No [Correct Answer]	1	No	No [Correct Answer]	1	No [Correct Answer]	1	Yes	10	Good	Good		Agree	Agree	Agree	6	Yes		Yes	No	Yes	Yes	Yes	Yes	5	Yes
205	<30	2-4	<=30	2-4	Urban	4-7	University Level	2	House wife	Television	0		Yes	Yes	Yes	Yes [False]	Yes	Yes	No [Correct Answer]	1	No [Correct Answer]	1	No	No [Correct Answer]	1	No [Correct Answer]	1	Yes	10	Good	Good		Agree	Agree	Agree	6	Yes		Yes	No	Yes	Yes	Yes	Yes	5	Yes
206	<30	2-4	<=30	2-4	Urban	4-7	University Level	2	House wife	Television	0		Yes	Yes	Yes	Yes [False]	Yes	Yes	No [Correct Answer]	1	No [Correct Answer]	1	No	No [Correct Answer]	1	No [Correct Answer]	1	Yes	10	Good	Good		Agree	Agree	Agree	6	Yes		Yes	No	Yes	Yes	Yes	Yes	5	Yes
207	<30	2-4	<=30	2-4	Urban	4-7	University Level	2	House wife	Television	0		Yes	Yes	Yes	Yes [False]	Yes	Yes	No [Correct Answer]	1	No [Correct Answer]	1	No	No [Correct Answer]	1	No [Correct Answer]	1	No	9	Good	Good		Agree	Agree	Agree	6	Yes		Yes	No	Yes	Yes	Yes	Yes	5	Yes
208	<30	2-4	<=30	2-4	Urban	4-7	University Level	2	House wife	Television	0		Yes	Yes	Yes	Yes [False]	Yes	Yes	No [Correct Answer]	1	No [Correct Answer]	1	No	No [Correct Answer]	1	No [Correct Answer]	1	No	9	Good	Good		Agree	Agree	Agree	6	Yes		Yes	No	Yes	Yes	Yes	Yes	5	Yes
209	30–40	2-4	>30	2-4	Urban	4-7	University Level	2	House wife	Television	0		Yes	Yes	Yes	Yes [False]	Yes	Yes	No [Correct Answer]	1	No [Correct Answer]	1	No	No [Correct Answer]	1	No [Correct Answer]	1	No	9	Good	Good		Agree	Agree	Agree	6	Yes		Yes	No	Yes	Yes	Yes	Yes	5	Yes
210	30–40	2-4	>30	2-4	Urban	4-7	University Level	2	House wife	Television	0		Yes	Yes	Yes	Yes [False]	Yes	Yes	No [Correct Answer]	1	No [Correct Answer]	1	No	No [Correct Answer]	1	No [Correct Answer]	1	No	9	Good	Good		Agree	Agree	Agree	6	Yes		Yes	No	Yes	Yes	Yes	Yes	5	Yes
211	30–40	2-4	>30	2-4	Urban	4-7	University Level	2	House wife	Television	0		Yes	Yes	Yes	Yes [False]	Yes	Yes	No [Correct Answer]	1	No [Correct Answer]	1	No	No [Correct Answer]	1	No [Correct Answer]	1	No	9	Good	Good		Agree	Agree	Agree	6	Yes		Yes	No	Yes	Yes	Yes	Yes	5	Yes
212	30–40	2-4	>30	2-4	Urban	4-7	University Level	2	House wife	Television	0		Yes	Yes	Yes	Yes [False]	Yes	Yes	No [Correct Answer]	1	No [Correct Answer]	1	No	No [Correct Answer]	1	No [Correct Answer]	1	No	9	Good	Good		Agree	Agree	Agree	6	Yes		Yes	No	Yes	Yes	Yes	Yes	5	Yes
213	30–40	2-4	>30	2-4	Urban	4-7	University Level	2	House wife	Television	0		Yes	Yes	Yes	Yes [False]	Yes	Yes	No [Correct Answer]	1	No [Correct Answer]	1	No	No [Correct Answer]	1	No [Correct Answer]	1	No	9	Good	Good		Agree	Agree	Agree	6	Yes		Yes	No	Yes	Yes	Yes	Yes	5	Yes
214	30–40	2-4	>30	2-4	Urban	4-7	University Level	2	House wife	Television	0		Yes	Yes	Yes	Yes [False]	Yes	Yes	No [Correct Answer]	1	No [Correct Answer]	1	No	No [Correct Answer]	1	No [Correct Answer]	1	No	9	Good	Good		Agree	Agree	Agree	6	Yes		Yes	No	Yes	Yes	Yes	Yes	5	Yes
215	30–40	2-4	>30	2-4	Urban	4-7	University Level	2	House wife	Television	0		Yes	Yes	Yes	Yes [False]	Yes	Yes	No [Correct Answer]	1	No [Correct Answer]	1	No	No [Correct Answer]	1	No [Correct Answer]	1	No	9	Good	Good		Agree	Agree	Agree	6	Yes		Yes	No	Yes	Yes	Yes	Yes	5	Yes
216	30–40	2-4	>30	2-4	Urban	4-7	University Level	2	House wife	Television	0		Yes	Yes	Yes	Yes [False]	Yes	Yes	No [Correct Answer]	1	No [Correct Answer]	1	No	No [Correct Answer]	1	No [Correct Answer]	1	No	9	Good	Good		Agree	Agree	Agree	6	Yes		Yes	No	Yes	Yes	Yes	Yes	5	Yes
217	30–40	2-4	>30	2-4	Urban	4-7	University Level	2	House wife	Television	0		Yes	Yes	Yes	Yes [False]	Yes	Yes	No [Correct Answer]	1	No [Correct Answer]	1	No	No [Correct Answer]	1	No [Correct Answer]	1	No	9	Good	Good		Agree	Agree	Agree	6	Yes		Yes	No	Yes	Yes	Yes	Yes	5	Yes
218	30–40	2-4	>30	2-4	Urban	4-7	University Level	2	House wife	Television	0		Yes	Yes	Yes	Yes [False]	Yes	Yes	No [Correct Answer]	1	No [Correct Answer]	1	No	No [Correct Answer]	1	No [Correct Answer]	1	No	9	Good	Good		Agree	Agree	Agree	6	Yes		Yes	No	Yes	Yes	Yes	Yes	5	Yes
219	30–40	2-4	>30	2-4	Urban	4-7	University Level	2	House wife	Television	0		Yes	Yes	Yes	Yes [False]	Yes	Yes	No [Correct Answer]	1	No [Correct Answer]	1	No	No [Correct Answer]	1	No [Correct Answer]	1	No	9	Good	Good		Agree	Agree	Agree	6	Yes		Yes	No	Yes	Yes	Yes	Yes	5	Yes
220	30–40	2-4	>30	2-4	Urban	4-7	University Level	2	House wife	Television	0		Yes	Yes	Yes	Yes [False]	Yes	Yes	No [Correct Answer]	1	No [Correct Answer]	1	No	No [Correct Answer]	1	No [Correct Answer]	1	No	9	Good	Good		Agree	Agree	Agree	6	Yes		Yes	No	Yes	Yes	Yes	Yes	5	Yes
221	30–40	2-4	>30	2-4	Urban	4-7	University Level	2	House wife	Television	0		Yes	Yes	Yes	Yes [False]	Yes	Yes	No [Correct Answer]	1	No [Correct Answer]	1	No	No [Correct Answer]	1	No [Correct Answer]	1	No	9	Good	Good		Agree	Agree	Agree	6	Yes		Yes	No	Yes	Yes	Yes	Yes	5	Yes
222	30–40	2-4	>30	2-4	Urban	4-7	University Level	2	House wife	Television	0		Yes	Yes	Yes	Yes [False]	Yes	Yes	No [Correct Answer]	1	No [Correct Answer]	1	No	No [Correct Answer]	1	No [Correct Answer]	1	No	9	Good	Good		Agree	Agree	Agree	6	Yes		Yes	No	Yes	Yes	Yes	Yes	5	Yes
223	30–40	2-4	>30	2-4	Urban	4-7	University Level	2	House wife	Television	0		Yes	Yes	Yes	Yes [False]	Yes	Yes	No [Correct Answer]	1	No [Correct Answer]	1	No	No [Correct Answer]	1	No [Correct Answer]	1	No	9	Good	Good		Agree	Agree	Agree	6	Yes		Yes	No	Yes	Yes	Yes	Yes	5	Yes
224	30–40	2-4	>30	2-4	Urban	4-7	University Level	2	House wife	Television	0		Yes	Yes	Yes	Yes [False]	Yes	Yes	No [Correct Answer]	1	No [Correct Answer]	1	No	No [Correct Answer]	1	No [Correct Answer]	1	No	9	Good	Good		Agree	Agree	Agree	6	Yes		Yes	No	Yes	Yes	Yes	Yes	5	Yes
225	30–40	2-4	>30	2-4	Urban	4-7	University Level	2	House wife	Television	0		Yes	Yes	Yes	Yes [False]	Yes	Yes	No [Correct Answer]	1	No [Correct Answer]	1	No	No [Correct Answer]	1	No [Correct Answer]	1	No	9	Good	Good		Agree	Agree	Agree	6	Yes		Yes	No	Yes	Yes	Yes	Yes	5	Yes
226	30–40	2-4	>30	2-4	Urban	4-7	University Level	2	House wife	Television	0		Yes	Yes	Yes	Yes [False]	Yes	Yes	No [Correct Answer]	1	No [Correct Answer]	1	No	No [Correct Answer]	1	No [Correct Answer]	1	No	9	Good	Good		Agree	Agree	Agree	6	Yes		Yes	No	Yes	Yes	Yes	Yes	5	Yes
227	30–40	2-4	>30	2-4	Urban	4-7	University Level	2	House wife	Television	0		Yes	Yes	Yes	Yes [False]	Yes	Yes	No [Correct Answer]	1	No [Correct Answer]	1	No	No [Correct Answer]	1	No [Correct Answer]	1	No	9	Good	Good		Agree	Agree	Agree	6	Yes		Yes	No	Yes	Yes	Yes	Yes	5	Yes
228	30–40	2-4	>30	2-4	Urban	4-7	University Level	2	House wife	Television	0		Yes	Yes	Yes	Yes [False]	Yes	Yes	No [Correct Answer]	1	No [Correct Answer]	1	No	No [Correct Answer]	1	No [Correct Answer]	1	No	9	Good	Good		Agree	Agree	Agree	6	Yes		Yes	No	Yes	Yes	Yes	Yes	5	Yes
229	30–40	>5	>30	>=5	Urban	4-7	University Level	2	House wife	Television	0		Yes	Yes	Yes	Yes [False]	Yes	Yes	No [Correct Answer]	1	No [Correct Answer]	1	No	No [Correct Answer]	1	No [Correct Answer]	1	No	9	Good	Good		Agree	Agree	Agree	6	Yes		Yes	No	Yes	Yes	Yes	Yes	5	Yes
230	30–40	>5	>30	>=5	Urban	4-7	University Level	2	House wife	Television	0		Yes	Yes	Yes	Yes [False]	Yes	Yes	No [Correct Answer]	1	No [Correct Answer]	1	No	No [Correct Answer]	1	No [Correct Answer]	1	No	9	Good	Good		Agree	Agree	Agree	6	Yes		Yes	No	Yes	Yes	Yes	Yes	5	Yes
231	30–40	>5	>30	>=5	Urban	4-7	University Level	2	House wife	Television	0		Yes	Yes	Yes	Yes [False]	Yes	Yes	No [Correct Answer]	1	No [Correct Answer]	1	No	No [Correct Answer]	1	No [Correct Answer]	1	No	9	Good	Good		Agree	Agree	Agree	6	Yes		Yes	No	Yes	Yes	Yes	Yes	5	Yes
232	30–40	>5	>30	>=5	Urban	4-7	University Level	2	House wife	Television	0		Yes	Yes	Yes	Yes [False]	Yes	Yes	No [Correct Answer]	1	No [Correct Answer]	1	No	No [Correct Answer]	1	No [Correct Answer]	1	No	9	Good	Good		Agree	Agree	Agree	6	Yes		Yes	No	Yes	Yes	Yes	Yes	5	Yes
233	30–40	>5	>30	>=5	Urban	4-7	University Level	2	House wife	Television	0		Yes	Yes	Yes	Yes [False]	Yes	Yes	No [Correct Answer]	1	No [Correct Answer]	1	No	No [Correct Answer]	1	No [Correct Answer]	1	No	9	Good	Good		Agree	Agree	Agree	6	Yes		Yes	No	Yes	Yes	Yes	Yes	5	Yes
234	30–40	>5	>30	>=5	Urban	4-7	University Level	2	House wife	Television	0		Yes	Yes	Yes	Yes [False]	Yes	Yes	No [Correct Answer]	1	No [Correct Answer]	1	No	No [Correct Answer]	1	No [Correct Answer]	1	No	9	Good	Good		Agree	Agree	Agree	6	Yes		Yes	No	Yes	Yes	Yes	Yes	5	Yes
235	30–40	>5	>30	>=5	Urban	4-7	University Level	2	House wife	Television	0		Yes	Yes	Yes	Yes [False]	Yes	Yes	No [Correct Answer]	1	No [Correct Answer]	1	No	No [Correct Answer]	1	No [Correct Answer]	1	No	9	Good	Good		Agree	Agree	Agree	6	Yes		Yes	No	Yes	Yes	Yes	Yes	5	Yes
236	30–40	>5	>30	>=5	Urban	4-7	University Level	2	House wife	Internet	1		Yes	Yes	Yes	Yes [False]	Yes	Yes	No [Correct Answer]	1	No [Correct Answer]	1	No	No [Correct Answer]	1	No [Correct Answer]	1	No	9	Good	Good		Agree	Agree	Agree	6	Yes		Yes	No	Yes	Yes	Yes	Yes	5	Yes
237	30–40	>5	>30	>=5	Urban	4-7	University Level	2	House wife	Internet	1		Yes	Yes	Yes	Yes [False]	Yes	Yes	No [Correct Answer]	1	No [Correct Answer]	1	No	No [Correct Answer]	1	No [Correct Answer]	1	No	9	Good	Good		Agree	Agree	Agree	6	Yes		Yes	No	Yes	Yes	Yes	Yes	5	Yes
238	30–40	>5	>30	>=5	Urban	4-7	University Level	2	House wife	Internet	1		Yes	Yes	Yes	Yes [False]	Yes	Yes	No [Correct Answer]	1	No [Correct Answer]	1	No	No [Correct Answer]	1	No [Correct Answer]	1	No	9	Good	Good		Agree	Agree	Agree	6	Yes		Yes	No	Yes	Yes	Yes	Yes	5	Yes
239	30–40	>5	>30	>=5	Urban	4-7	University Level	2	House wife	Internet	1		Yes	Yes	Yes	Yes [False]	Yes	Yes	No [Correct Answer]	1	No [Correct Answer]	1	No	No [Correct Answer]	1	No [Correct Answer]	1	No	9	Good	Good		Agree	Agree	Agree	6	Yes		Yes	No	Yes	Yes	Yes	Yes	5	Yes
240	30–40	>5	>30	>=5	Urban	4-7	University Level	2	House wife	Internet	1		Yes	Yes	Yes	Yes [False]	Yes	Yes	No [Correct Answer]	1	No [Correct Answer]	1	Don’t Know	No [Correct Answer]	1	Don’t Know	3	No	8	Poor	Poor		Agree	Agree	Agree	6	Yes		Yes	No	Yes	Yes	Yes	Yes	5	Yes
241	30–40	>5	>30	>=5	Urban	4-7	University Level	2	House wife	Internet	1		Yes	Yes	Yes	Yes [False]	Yes	Yes	No [Correct Answer]	1	No [Correct Answer]	1	Don’t Know	No [Correct Answer]	1	Don’t Know	3	No	8	Poor	Poor		Agree	Agree	Agree	6	Yes		Yes	No	Yes	Yes	Yes	Yes	5	Yes
242	30–40	>5	>30	>=5	Urban	4-7	University Level	2	House wife	Internet	1		Yes	Yes	Yes	Yes [False]	Yes	Yes	No [Correct Answer]	1	No [Correct Answer]	1	Don’t Know	No [Correct Answer]	1	Don’t Know	3	No	8	Poor	Poor		Agree	Agree	Agree	6	Yes		Yes	No	Yes	Yes	Yes	Yes	5	Yes
243	30–40	>5	>30	>=5	Urban	4-7	University Level	2	House wife	Internet	1		Yes	Yes	Yes	Yes [False]	Yes	Yes	No [Correct Answer]	1	No [Correct Answer]	1	Don’t Know	No [Correct Answer]	1	Don’t Know	3	No	8	Poor	Poor		Agree	Agree	Agree	6	Yes		Yes	No	Yes	Yes	Yes	Yes	5	Yes
244	30–40	>5	>30	>=5	Urban	4-7	University Level	2	House wife	Internet	1		Yes	Yes	Yes	Yes [False]	Yes	Yes	No [Correct Answer]	1	No [Correct Answer]	1	Don’t Know	No [Correct Answer]	1	Don’t Know	3	No	8	Poor	Poor		Agree	Agree	Agree	6	Yes		Yes	No	Yes	Yes	Yes	Yes	5	Yes
245	30–40	>5	>30	>=5	Urban	4-7	University Level	2	House wife	Internet	1		Yes	Yes	Yes	Yes [False]	Yes	Yes	No [Correct Answer]	1	No [Correct Answer]	1	Don’t Know	No [Correct Answer]	1	Don’t Know	3	No	8	Poor	Poor		Agree	Agree	Agree	6	Yes		Yes	No	Yes	Yes	Yes	Yes	5	Yes
246	30–40	>5	>30	>=5	Urban	4-7	University Level	2	House wife	Internet	1		Yes	Yes	Yes	Yes [False]	Yes	Yes	No [Correct Answer]	1	No [Correct Answer]	1	Don’t Know	No [Correct Answer]	1	Don’t Know	3	No	8	Poor	Poor		Agree	Agree	Agree	6	Yes		Yes	No	Yes	Yes	Yes	Yes	5	Yes
247	30–40	>5	>30	>=5	Urban	4-7	University Level	2	House wife	Internet	1		Yes	Yes	Yes	Yes [False]	Yes	Yes	Don’t Know	3	No [Correct Answer]	1	Don’t Know	No [Correct Answer]	1	Don’t Know	3	No	7	Poor	Poor		Agree	Agree	Agree	6	Yes		Yes	No	Yes	Yes	Yes	Yes	5	Yes
248	30–40	>5	>30	>=5	Urban	4-7	University Level	2	House wife	Internet	1		Yes	Yes	Yes	Yes [False]	Yes	Yes	Don’t Know	3	No [Correct Answer]	1	Don’t Know	No [Correct Answer]	1	Don’t Know	3	No	7	Poor	Poor		Agree	Agree	Agree	6	Yes		Yes	No	Yes	Yes	Yes	Yes	5	Yes
249	30–40	>5	>30	>=5	Urban	4-7	University Level	2	House wife	Internet	1		Yes	Yes	Yes	Yes [False]	Yes	Yes	Don’t Know	3	Don’t Know	3	Don’t Know	No [Correct Answer]	1	Don’t Know	3	No	6	Poor	Poor		Agree	Agree	Agree	6	Yes		Yes	No	Yes	Yes	Yes	Yes	5	Yes
250	30–40	>5	>30	>=5	Urban	4-7	University Level	2	House wife	Internet	1		Yes	Yes	Yes	Yes [False]	Yes	Yes	Don’t Know	3	Don’t Know	3	Don’t Know	No [Correct Answer]	1	Don’t Know	3	No	6	Poor	Poor		Agree	Agree	Agree	6	Yes		Yes	No	Yes	Yes	Yes	Yes	5	Yes
251	30–40	>5	>30	>=5	Urban	4-7	University Level	2	House wife	Internet	1		Yes	Yes	Yes	Yes [False]	Yes	Yes	Don’t Know	3	Don’t Know	3	Don’t Know	No [Correct Answer]	1	Don’t Know	3	No	6	Poor	Poor		Agree	Agree	Agree	6	Yes		Yes	No	Yes	Yes	Yes	Yes	5	Yes
252	30–40	>5	>30	>=5	Urban	4-7	University Level	2	House wife	Internet	1		Yes	Yes	Yes	Yes [False]	Yes	Yes	Don’t Know	3	Don’t Know	3	Don’t Know	No [Correct Answer]	1	Don’t Know	3	No	6	Poor	Poor		Agree	Agree	Agree	6	Yes		Yes	No	Yes	Yes	Yes	Yes	5	Yes
253	30–40	>5	>30	>=5	Urban	4-7	University Level	2	House wife	Internet	1		Yes	Yes	Yes	Yes [False]	Yes	Yes	Don’t Know	3	Don’t Know	3	Don’t Know	No [Correct Answer]	1	Don’t Know	3	No	6	Poor	Poor		Agree	Agree	Agree	6	Yes		Yes	No	Yes	Yes	Yes	Yes	5	Yes
254	30–40	>5	>30	>=5	Urban	4-7	University Level	2	House wife	Internet	1		Yes	Yes	Yes	Yes [False]	Yes	Yes	Don’t Know	3	Don’t Know	3	Don’t Know	No [Correct Answer]	1	Don’t Know	3	No	6	Poor	Poor		Agree	Agree	Agree	6	Yes		Yes	No	Yes	Yes	Yes	Yes	5	Yes
255	30–40	>5	>30	>=5	Urban	4-7	University Level	2	House wife	Internet	1		Yes	Yes	Yes	Yes [False]	Yes	Yes	Don’t Know	3	Don’t Know	3	Don’t Know	No [Correct Answer]	1	Don’t Know	3	No	6	Poor	Poor		Agree	Agree	Agree	6	Yes		Yes	No	Yes	Yes	Yes	Yes	5	Yes
256	30–40	>5	>30	>=5	Urban	4-7	University Level	2	House wife	Internet	1		Yes	Yes	Yes	Yes [False]	Yes	Yes	Don’t Know	3	Don’t Know	3	Don’t Know	No [Correct Answer]	1	Don’t Know	3	No	6	Poor	Poor		Agree	Agree	Agree	6	Yes		Yes	No	Yes	Yes	Yes	Yes	5	Yes
257	30–40	>5	>30	>=5	Urban	4-7	University Level	2	House wife	Internet	1		Yes	Yes	Yes	Yes [False]	Yes	Yes	Don’t Know	3	Don’t Know	3	Don’t Know	No [Correct Answer]	1	Don’t Know	3	No	6	Poor	Poor		Agree	Agree	Agree	6	Yes		Yes	No	Yes	Yes	Yes	Yes	5	Yes
258	30–40	>5	>30	>=5	Urban	4-7	University Level	2	House wife	Internet	1		Yes	Yes	Yes	Yes [False]	Yes	Yes	Don’t Know	3	Don’t Know	3	Don’t Know	No [Correct Answer]	1	Don’t Know	3	No	6	Poor	Poor		Agree	Agree	Agree	6	Yes		Yes	No	Yes	Yes	Yes	Yes	5	Yes
259	30–40	>5	>30	>=5	Urban	4-7	University Level	2	House wife	Internet	1		Yes	Yes	Yes	Yes [False]	Yes	Yes	Don’t Know	3	Don’t Know	3	Don’t Know	No [Correct Answer]	1	Don’t Know	3	No	6	Poor	Poor		Agree	Agree	Agree	6	Yes		Yes	No	Yes	Yes	Yes	Yes	5	Yes
260	30–40	>5	>30	>=5	Urban	4-7	University Level	2	House wife	Internet	1		Yes	Yes	Yes	Yes [False]	Yes	Yes	Don’t Know	3	Don’t Know	3	Don’t Know	No [Correct Answer]	1	Don’t Know	3	No	6	Poor	Poor		Agree	Agree	Agree	6	Yes		Yes	No	Yes	Yes	Yes	Yes	5	Yes
261	30–40	>5	>30	>=5	Urban	4-7	University Level	2	House wife	Internet	1		Yes	Yes	Yes	Yes [False]	Yes	Yes	Don’t Know	3	Don’t Know	3	Don’t Know	No [Correct Answer]	1	Don’t Know	3	No	6	Poor	Poor		Agree	Agree	Agree	6	Yes		Yes	No	Yes	Yes	Yes	Yes	5	Yes
262	30–40	>5	>30	>=5	Urban	4-7	University Level	2	House wife	Internet	1		Yes	Yes	Yes	Yes [False]	Yes	Yes	Don’t Know	3	Don’t Know	3	Don’t Know	No [Correct Answer]	1	Don’t Know	3	No	6	Poor	Poor		Agree	Agree	Agree	6	Yes		Yes	No	Yes	Yes	Yes	Yes	5	Yes
263	30–40	>5	>30	>=5	Urban	4-7	University Level	2	House wife	Internet	1		Yes	Yes	Yes	Yes [False]	Yes	Yes	Don’t Know	3	Don’t Know	3	Don’t Know	No [Correct Answer]	1	Don’t Know	3	No	6	Poor	Poor		Agree	Agree	Agree	6	Yes		Yes	No	Yes	Yes	Yes	Yes	5	Yes
264	30–40	>5	>30	>=5	Urban	4-7	University Level	2	House wife	Internet	1		Yes	Yes	Yes	Yes [False]	Yes	Yes	Don’t Know	3	Don’t Know	3	Don’t Know	Don’t Know	3	Don’t Know	3	No	5	Poor	Poor		Agree	Agree	Agree	6	Yes		Yes	No	Yes	Yes	Yes	Yes	5	Yes
265	30–40	>5	>30	>=5	Urban	4-7	University Level	2	House wife	Internet	1		Yes	Yes	Yes	Yes [False]	Yes	Yes	Don’t Know	3	Don’t Know	3	Don’t Know	Don’t Know	3	Don’t Know	3	No	5	Poor	Poor		Agree	Agree	Agree	6	Yes		Yes	No	Yes	Yes	Yes	Yes	5	Yes
266	30–40	>5	>30	>=5	Urban	4-7	University Level	2	House wife	Internet	1		Yes	Yes	Yes	Yes [False]	Yes	Yes	Don’t Know	3	Don’t Know	3	Don’t Know	Don’t Know	3	Don’t Know	3	No	5	Poor	Poor		Agree	Agree	Agree	6	Yes		Yes	No	Yes	Yes	Yes	Yes	5	Yes
267	30–40	>5	>30	>=5	Urban	4-7	University Level	2	House wife	Internet	1		Yes	Yes	Yes	Yes [False]	Yes	Yes	Don’t Know	3	Don’t Know	3	Don’t Know	Don’t Know	3	Don’t Know	3	No	5	Poor	Poor		Agree	Agree	Agree	6	Yes		Yes	No	Yes	Yes	Yes	Yes	5	Yes
268	30–40	>5	>30	>=5	Urban	4-7	University Level	2	House wife	Internet	1		Yes	Yes	Yes	Yes [False]	Yes	Yes	Don’t Know	3	Don’t Know	3	Don’t Know	Don’t Know	3	Don’t Know	3	No	5	Poor	Poor		Agree	Agree	Agree	6	Yes		Yes	No	Yes	Yes	Yes	Yes	5	Yes
269	30–40	>5	>30	>=5	Urban	4-7	University Level	2	House wife	Internet	1		Yes	Yes	Yes	Yes [False]	Yes	Yes	Don’t Know	3	Don’t Know	3	Don’t Know	Don’t Know	3	Don’t Know	3	No	5	Poor	Poor		Agree	Agree	Agree	6	Yes		Yes	No	Yes	Yes	Yes	Yes	5	Yes
270	30–40	>5	>30	>=5	Urban	4-7	University Level	2	House wife	Internet	1		Yes	Yes	Yes	Yes [False]	Yes	Yes	Don’t Know	3	Don’t Know	3	Don’t Know	Don’t Know	3	Don’t Know	3	No	5	Poor	Poor		Agree	Agree	Agree	6	Yes		Yes	No	Yes	Yes	Yes	Yes	5	Yes
271	30–40	>5	>30	>=5	Urban	4-7	University Level	2	House wife	Internet	1		Yes	Yes	Yes	Yes [False]	Yes	Yes	Don’t Know	3	Don’t Know	3	Don’t Know	Don’t Know	3	Don’t Know	3	No	5	Poor	Poor		Agree	Agree	Agree	6	Yes		Yes	No	Yes	Yes	Yes	Yes	5	Yes
272	30–40	>5	>30	>=5	Urban	4-7	University Level	2	House wife	Internet	1		Yes	Yes	Yes	Yes [False]	Yes	Yes	Don’t Know	3	Don’t Know	3	Don’t Know	Don’t Know	3	Don’t Know	3	No	5	Poor	Poor		Agree	Agree	Agree	6	Yes		Yes	No	Yes	Yes	Yes	Yes	5	Yes
273	30–40	>5	>30	>=5	Urban	4-7	University Level	2	House wife	Internet	1		Yes	Yes	Yes	Yes [False]	Yes	Yes	Don’t Know	3	Don’t Know	3	Don’t Know	Don’t Know	3	Don’t Know	3	No	5	Poor	Poor		Agree	Agree	Agree	6	Yes		Yes	No	Yes	Yes	Yes	Yes	5	Yes
274	30–40	>5	>30	>=5	Urban	4-7	University Level	2	House wife	Internet	1		Yes	Yes	Yes	Yes [False]	Yes	Yes	Don’t Know	3	Don’t Know	3	Don’t Know	Don’t Know	3	Don’t Know	3	Don’t Know	5	Poor	Poor		Agree	Agree	Agree	6	Yes		Yes	No	Yes	Yes	Yes	Yes	5	Yes
275	30–40	>5	>30	>=5	Urban	4-7	University Level	2	House wife	Internet	1		Yes	Yes	Yes	Yes [False]	Yes	Yes	Don’t Know	3	Don’t Know	3	Don’t Know	Don’t Know	3	Don’t Know	3	Don’t Know	5	Poor	Poor		Agree	Agree	Agree	6	Yes		Yes	No	Yes	Yes	Yes	Yes	5	Yes
276	30–40	>5	>30	>=5	Urban	4-7	University Level	2	House wife	Internet	1		Yes	Yes	Yes	Yes [False]	Yes	Yes	Don’t Know	3	Don’t Know	3	Don’t Know	Don’t Know	3	Don’t Know	3	Don’t Know	5	Poor	Poor		Agree	Agree	Agree	6	Yes		Yes	No	Yes	Yes	Yes	Yes	5	Yes
277	30–40	>5	>30	>=5	Urban	4-7	University Level	2	House wife	Internet	1		Yes	Yes	Yes	Yes [False]	Yes	Yes	Don’t Know	3	Don’t Know	3	Don’t Know	Don’t Know	3	Don’t Know	3	Don’t Know	5	Poor	Poor		Agree	Agree	Agree	6	Yes		Yes	No	Yes	Yes	Yes	Yes	5	Yes
278	30–40	>5	>30	>=5	Urban	4-7	University Level	2	House wife	Internet	1		Yes	Yes	Yes	Yes [False]	Yes	Yes	Don’t Know	3	Don’t Know	3	Don’t Know	Don’t Know	3	Don’t Know	3	Don’t Know	5	Poor	Poor		Agree	Agree	Agree	6	Yes		Yes	No	Yes	Yes	Yes	Yes	5	Yes
279	30–40	>5	>30	>=5	Urban	4-7	University Level	2	House wife	Internet	1		Yes	Yes	Yes	Yes [False]	Yes	Yes	Don’t Know	3	Don’t Know	3	Don’t Know	Don’t Know	3	Don’t Know	3	Don’t Know	5	Poor	Poor		Agree	Agree	Agree	6	Yes		Yes	No	Yes	Yes	Yes	Yes	5	Yes
280	30–40	>5	>30	>=5	Urban	4-7	University Level	2	House wife	Internet	1		Yes	Yes	Yes	Yes [False]	Yes	Yes	Don’t Know	3	Don’t Know	3	Don’t Know	Don’t Know	3	Don’t Know	3	Don’t Know	5	Poor	Poor		Agree	Agree	Agree	6	Yes		Yes	No	Yes	Yes	Yes	Yes	5	Yes
281	30–40	>5	>30	>=5	Urban	4-7	University Level	2	House wife	Internet	1		Yes	Yes	Yes	Yes [False]	Yes	Yes	Don’t Know	3	Don’t Know	3	Don’t Know	Don’t Know	3	Don’t Know	3	Don’t Know	5	Poor	Poor		Agree	Agree	Agree	6	Yes		Yes	No	Yes	Yes	Yes	Yes	5	Yes
282	30–40	>5	>30	>=5	Urban	4-7	University Level	2	House wife	Internet	1		Yes	Yes	Yes	Yes [False]	Yes	Yes	Don’t Know	3	Don’t Know	3	Don’t Know	Don’t Know	3	Don’t Know	3	Don’t Know	5	Poor	Poor		Agree	Agree	Agree	6	Yes		Yes	No	Yes	Yes	Yes	Yes	5	Yes
283	30–40	>5	>30	>=5	Urban	4-7	University Level	2	House wife	Internet	1		Yes	Yes	No	Yes [False]	Yes	Yes	Don’t Know	3	Don’t Know	3	Don’t Know	Don’t Know	3	Don’t Know	3	Don’t Know	4	Poor	Poor		Agree	Agree	Agree	6	Yes		Yes	No	Yes	Yes	Yes	Yes	5	Yes
284	30–40	>5	>30	>=5	Urban	4-7	University Level	2	House wife	Internet	1		Yes	Yes	No	Yes [False]	Yes	Yes	Don’t Know	3	Don’t Know	3	Don’t Know	Don’t Know	3	Don’t Know	3	Don’t Know	4	Poor	Poor		Agree	Agree	Agree	6	Yes		Yes	No	Yes	Yes	Yes	Yes	5	Yes
285	30–40	>5	>30	>=5	Urban	4-7	University Level	2	House wife	Internet	1		Yes	Yes	No	Yes [False]	Yes	Yes	Don’t Know	3	Don’t Know	3	Don’t Know	Don’t Know	3	Don’t Know	3	Don’t Know	4	Poor	Poor		Agree	Agree	Agree	6	Yes		Yes	No	Yes	Yes	Yes	Yes	5	Yes
286	30–40	>5	>30	>=5	Urban	4-7	University Level	2	House wife	Internet	1		Yes	Yes	No	Yes [False]	Yes	Yes	Don’t Know	3	Don’t Know	3	Don’t Know	Don’t Know	3	Don’t Know	3	Don’t Know	4	Poor	Poor		Agree	Agree	Agree	6	Yes		Yes	No	Yes	Yes	Yes	Yes	5	Yes
287	30–40	>5	>30	>=5	Urban	4-7	University Level	2	House wife	Internet	1		Yes	Yes	No	Yes [False]	Yes	Yes	Don’t Know	3	Don’t Know	3	Don’t Know	Don’t Know	3	Don’t Know	3	Don’t Know	4	Poor	Poor		Agree	Agree	Agree	6	Yes		Yes	No	Yes	Yes	Yes	Yes	5	Yes
288	30–40	>5	>30	>=5	Urban	4-7	University Level	2	working (specify job category)	Internet	1		Yes	Yes	No	Yes [False]	Yes	Yes	Don’t Know	3	Don’t Know	3	Don’t Know	Don’t Know	3	Don’t Know	3	Don’t Know	4	Poor	Poor		Agree	Agree	Agree	6	Yes		Yes	No	Yes	Yes	Yes	Yes	5	Yes
289	30–40	>5	>30	>=5	Urban	4-7	University Level	2	working (specify job category)	Internet	1		Yes	Yes	No	Yes [False]	Yes	Yes	Don’t Know	3	Don’t Know	3	Don’t Know	Don’t Know	3	Don’t Know	3	Don’t Know	4	Poor	Poor		Agree	Agree	Agree	6	Yes		Yes	No	Yes	Yes	Yes	Yes	5	Yes
290	30–40	>5	>30	>=5	Urban	4-7	University Level	2	working (specify job category)	Internet	1		Yes	Yes	No	Yes [False]	Yes	Yes	Don’t Know	3	Don’t Know	3	Don’t Know	Don’t Know	3	Don’t Know	3	Don’t Know	4	Poor	Poor		Agree	Agree	Agree	6	Yes		Yes	No	Yes	Yes	Yes	Yes	5	Yes
291	30–40	>5	>30	>=5	Urban	4-7	University Level	2	working (specify job category)	Internet	1		Yes	Yes	No	Yes [False]	Yes	Yes	Don’t Know	3	Don’t Know	3	Don’t Know	Don’t Know	3	Don’t Know	3	Don’t Know	4	Poor	Poor		Agree	Agree	Agree	6	Yes		Yes	No	Yes	Yes	Yes	Yes	5	Yes
292	30–40	>5	>30	>=5	Urban	4-7	University Level	2	working (specify job category)	Internet	1		Yes	Yes	No	Yes [False]	Yes	Yes	Don’t Know	3	Don’t Know	3	Don’t Know	Don’t Know	3	Don’t Know	3	Don’t Know	4	Poor	Poor		Agree	Agree	Agree	6	Yes		Yes	No	Yes	Yes	Yes	Yes	5	Yes
293	30–40	>5	>30	>=5	Urban	4-7	University Level	2	working (specify job category)	Internet	1		Yes	Yes	No	Yes [False]	Yes	Yes	Don’t Know	3	Don’t Know	3	Don’t Know	Don’t Know	3	Don’t Know	3	Don’t Know	4	Poor	Poor		Agree	Agree	Agree	6	Yes		Yes	No	Yes	Yes	Yes	Yes	5	Yes
294	30–40	>5	>30	>=5	Urban	4-7	University Level	2	working (specify job category)	Internet	1		Yes	Yes	No	Yes [False]	Yes	Yes	Don’t Know	3	Don’t Know	3	Don’t Know	Don’t Know	3	Don’t Know	3	Don’t Know	4	Poor	Poor		Agree	Agree	Agree	6	Yes		Yes	No	Yes	Yes	Yes	Yes	5	Yes
295	30–40	>5	>30	>=5	Urban	4-7	University Level	2	working (specify job category)	Internet	1		Yes	Yes	No	Yes [False]	Yes	Yes	Don’t Know	3	Don’t Know	3	Don’t Know	Don’t Know	3	Don’t Know	3	Don’t Know	4	Poor	Poor		Agree	Agree	Agree	6	Yes		Yes	No	Yes	Yes	Yes	Yes	5	Yes
296	30–40	>5	>30	>=5	Urban	4-7	University Level	2	working (specify job category)	Internet	1		Yes	Yes	No	Yes [False]	Yes	Yes	Don’t Know	3	Don’t Know	3	Don’t Know	Don’t Know	3	Don’t Know	3	Don’t Know	4	Poor	Poor		Agree	Agree	Agree	6	Yes		Yes	No	Yes	Yes	Yes	Yes	5	Yes
297	30–40	>5	>30	>=5	Urban	4-7	University Level	2	working (specify job category)	Internet	1		Yes	Yes	No	Yes [False]	Yes	Yes	Don’t Know	3	Don’t Know	3	Don’t Know	Don’t Know	3	Don’t Know	3	Don’t Know	4	Poor	Poor		Agree	Agree	Agree	6	Yes		Yes	No	Yes	Yes	Yes	Yes	5	Yes
298	30–40	>5	>30	>=5	Urban	4-7	University Level	2	working (specify job category)	Internet	1		Yes	Yes	No	Yes [False]	Yes	Yes	Don’t Know	3	Don’t Know	3	Don’t Know	Don’t Know	3	Don’t Know	3	Don’t Know	4	Poor	Poor		Agree	Agree	Agree	6	Yes		Yes	No	Yes	Yes	Yes	Yes	5	Yes
299	30–40	>5	>30	>=5	Urban	4-7	University Level	2	working (specify job category)	Internet	1		Yes	Yes	No	Yes [False]	Yes	Yes	Don’t Know	3	Don’t Know	3	Don’t Know	Don’t Know	3	Don’t Know	3	Don’t Know	4	Poor	Poor		Agree	Agree	Agree	6	Yes		Yes	No	Yes	Yes	Yes	Yes	5	Yes
300	30–40	>5	>30	>=5	Urban	4-7	University Level	2	working (specify job category)	Internet	1		Yes	Yes	No	Yes [False]	Yes	Yes	Don’t Know	3	Don’t Know	3	Don’t Know	Don’t Know	3	Don’t Know	3	Don’t Know	4	Poor	Poor		Agree	Agree	Agree	6	Yes		Yes	No	Yes	Yes	Yes	Yes	5	Yes
301	30–40	>5	>30	>=5	Urban	4-7	University Level	2	working (specify job category)	Internet	1		Yes	Yes	No	Yes [False]	Yes	Yes	Don’t Know	3	Don’t Know	3	Don’t Know	Don’t Know	3	Don’t Know	3	Don’t Know	4	Poor	Poor		Agree	Agree	Agree	6	Yes		Yes	No	Yes	Yes	Yes	Yes	5	Yes
302	30–40	>5	>30	>=5	Urban	4-7	University Level	2	working (specify job category)	Internet	1		Yes	Yes	No	Yes [False]	Yes	Yes	Don’t Know	3	Don’t Know	3	Don’t Know	Don’t Know	3	Don’t Know	3	Don’t Know	4	Poor	Poor		Agree	Agree	Agree	6	Yes		Yes	No	Yes	Yes	Yes	Yes	5	Yes
303	30–40	>5	>30	>=5	Urban	4-7	University Level	2	working (specify job category)	Internet	1		Yes	Yes	No	Yes [False]	Yes	Yes	Don’t Know	3	Don’t Know	3	Don’t Know	Don’t Know	3	Don’t Know	3	Don’t Know	4	Poor	Poor		Agree	Agree	Agree	6	Yes		Yes	No	Yes	Yes	Yes	Yes	5	Yes
304	30–40	>5	>30	>=5	Urban	4-7	University Level	2	working (specify job category)	Internet	1		Yes	Yes	No	Yes [False]	Yes	Yes	Don’t Know	3	Don’t Know	3	Don’t Know	Don’t Know	3	Don’t Know	3	Don’t Know	4	Poor	Poor		Agree	Agree	Agree	6	Yes		Yes	No	Yes	Yes	Yes	Yes	5	Yes
305	30–40	>5	>30	>=5	Urban	4-7	University Level	2	working (specify job category)	Internet	1		Yes	Yes	No	Yes [False]	Yes	Yes	Don’t Know	3	Don’t Know	3	Don’t Know	Don’t Know	3	Don’t Know	3	Don’t Know	4	Poor	Poor		Agree	Agree	Agree	6	Yes		Yes	No	Yes	Yes	Yes	Yes	5	Yes
306	30–40	>5	>30	>=5	Urban	4-7	University Level	2	working (specify job category)	Internet	1		Yes	Yes	No	Yes [False]	Yes	Yes	Don’t Know	3	Don’t Know	3	Don’t Know	Don’t Know	3	Don’t Know	3	Don’t Know	4	Poor	Poor		Agree	Agree	Agree	6	Yes		Yes	No	Yes	Yes	Yes	Yes	5	Yes
307	30–40	>5	>30	>=5	Urban	4-7	University Level	2	working (specify job category)	Internet	1		Yes	Yes	No	Yes [False]	Yes	Yes	Don’t Know	3	Don’t Know	3	Don’t Know	Don’t Know	3	Don’t Know	3	Don’t Know	4	Poor	Poor		Agree	Agree	Agree	6	Yes		Yes	No	Yes	Yes	Yes	Yes	5	Yes
308	30–40	>5	>30	>=5	Urban	4-7	University Level	2	working (specify job category)	Internet	1		Yes	Yes	No	Yes [False]	Yes	Yes	Don’t Know	3	Don’t Know	3	Don’t Know	Don’t Know	3	Don’t Know	3	Don’t Know	4	Poor	Poor		Agree	Agree	Agree	6	Yes		Yes	No	Yes	Yes	Yes	Yes	5	Yes
309	30–40	>5	>30	>=5	Urban	4-7	University Level	2	working (specify job category)	Internet	1		Yes	Yes	No	Yes [False]	Yes	Yes	Don’t Know	3	Don’t Know	3	Don’t Know	Don’t Know	3	Don’t Know	3	Don’t Know	4	Poor	Poor		Agree	Agree	Agree	6	Yes		Yes	No	Yes	Yes	Yes	Yes	5	Yes
310	30–40	>5	>30	>=5	Urban	4-7	University Level	2	working (specify job category)	Internet	1		Yes	Yes	No	Yes [False]	Yes	Yes	Don’t Know	3	Don’t Know	3	Don’t Know	Don’t Know	3	Don’t Know	3	Don’t Know	4	Poor	Poor		Agree	Agree	Agree	6	Yes		Yes	No	Yes	Yes	Yes	Yes	5	Yes
311	30–40	>5	>30	>=5	Urban	4-7	University Level	2	working (specify job category)	Internet	1		Yes	Yes	No	Yes [False]	Yes	Yes	Don’t Know	3	Don’t Know	3	Don’t Know	Don’t Know	3	Don’t Know	3	Don’t Know	4	Poor	Poor		Agree	Agree	Agree	6	Yes		Yes	No	Yes	Yes	Yes	Yes	5	Yes
312	30–40	>5	>30	>=5	Urban	4-7	University Level	2	working (specify job category)	Internet	1		Yes	Yes	No	Yes [False]	Yes	Yes	Don’t Know	3	Don’t Know	3	Don’t Know	Don’t Know	3	Don’t Know	3	Don’t Know	4	Poor	Poor		Agree	Agree	Agree	6	Yes		Yes	No	Yes	Yes	Yes	Yes	5	Yes
313	30–40	>5	>30	>=5	Urban	4-7	University Level	2	working (specify job category)	Internet	1		Yes	Yes	No	Yes [False]	Yes	Yes	Don’t Know	3	Don’t Know	3	Don’t Know	Don’t Know	3	Don’t Know	3	Don’t Know	4	Poor	Poor		Agree	Agree	Agree	6	Yes		Yes	No	Yes	Yes	Yes	Yes	5	Yes
314	30–40	>5	>30	>=5	Urban	4-7	University Level	2	working (specify job category)	Internet	1		Yes	Yes	No	Yes [False]	Yes	Yes	Don’t Know	3	Don’t Know	3	Don’t Know	Don’t Know	3	Don’t Know	3	Don’t Know	4	Poor	Poor		Agree	Agree	Agree	6	Yes		Yes	No	Yes	Yes	Yes	Yes	5	Yes
315	30–40	>5	>30	>=5	Urban	4-7	University Level	2	working (specify job category)	Internet	1		Yes	Yes	No	Yes [False]	Yes	Yes	Don’t Know	3	Don’t Know	3	Don’t Know	Don’t Know	3	Don’t Know	3	Don’t Know	4	Poor	Poor		Agree	Agree	Agree	6	Yes		Yes	No	Yes	Yes	Yes	Yes	5	Yes
316	30–40	>5	>30	>=5	Urban	4-7	University Level	2	working (specify job category)	Internet	1		Yes	Yes	No	Yes [False]	Yes	Yes	Don’t Know	3	Don’t Know	3	Don’t Know	Don’t Know	3	Don’t Know	3	Don’t Know	4	Poor	Poor		Agree	Agree	Agree	6	Yes		Yes	No	Yes	Yes	Yes	Yes	5	Yes
317	30–40	>5	>30	>=5	Urban	4-7	University Level	2	working (specify job category)	Internet	1		Yes	Yes	No	Yes [False]	Yes	Yes	Don’t Know	3	Don’t Know	3	Don’t Know	Don’t Know	3	Don’t Know	3	Don’t Know	4	Poor	Poor		Agree	Agree	Agree	6	Yes		Yes	No	Yes	Yes	Yes	Yes	5	Yes
318	30–40	>5	>30	>=5	Urban	4-7	University Level	2	working (specify job category)	Internet	1		Yes	Yes	No	Yes [False]	Yes	Yes	Don’t Know	3	Don’t Know	3	Don’t Know	Don’t Know	3	Don’t Know	3	Don’t Know	4	Poor	Poor		Agree	Agree	Agree	6	Yes		Yes	No	Yes	Yes	Yes	Yes	5	Yes
319	30–40	>5	>30	>=5	Urban	4-7	University Level	2	working (specify job category)	Internet	1		Yes	Yes	No	Yes [False]	Yes	Yes	Don’t Know	3	Don’t Know	3	Don’t Know	Don’t Know	3	Don’t Know	3	Don’t Know	4	Poor	Poor		Agree	Agree	Agree	6	Yes		Yes	No	Yes	Yes	Yes	Yes	5	Yes
320	30–40	>5	>30	>=5	Urban	4-7	University Level	2	working (specify job category)	Internet	1		Yes	Yes	No	Yes [False]	Yes	Yes	Don’t Know	3	Don’t Know	3	Don’t Know	Don’t Know	3	Don’t Know	3	Don’t Know	4	Poor	Poor		Agree	Agree	Agree	6	Yes		Yes	No	Yes	Yes	Yes	Yes	5	Yes
321	30–40	>5	>30	>=5	Urban	4-7	University Level	2	working (specify job category)	Internet	1		Yes	Yes	No	No [Correct Answer]	Yes	Yes	Don’t Know	3	Don’t Know	3	Don’t Know	Don’t Know	3	Don’t Know	3	Don’t Know	5	Poor	Poor		Agree	Agree	Agree	6	Yes		Yes	No	Yes	Yes	Yes	Yes	5	Yes
322	30–40	>5	>30	>=5	Urban	4-7	University Level	2	working (specify job category)	Internet	1		Yes	Yes	No	No [Correct Answer]	Yes	Yes	Don’t Know	3	Don’t Know	3	Don’t Know	Don’t Know	3	Don’t Know	3	Don’t Know	5	Poor	Poor		Agree	Agree	Agree	6	Yes		Yes	No	Yes	Yes	Yes	Yes	5	Yes
323	30–40	>5	>30	>=5	Urban	4-7	University Level	2	working (specify job category)	Internet	1		Yes	Yes	No	No [Correct Answer]	Yes	Yes	Don’t Know	3	Don’t Know	3	Don’t Know	Don’t Know	3	Don’t Know	3	Don’t Know	5	Poor	Poor		Agree	Agree	Agree	6	Yes		Yes	No	Yes	Yes	Yes	Yes	5	Yes
324	30–40	>5	>30	>=5	Urban	4-7	University Level	2	working (specify job category)	Internet	1		Yes	Yes	No	No [Correct Answer]	Yes	Yes	Don’t Know	3	Don’t Know	3	Don’t Know	Don’t Know	3	Don’t Know	3	Don’t Know	5	Poor	Poor		Agree	Agree	Agree	6	Yes		Yes	No	Yes	Yes	Yes	Yes	5	Yes
325	30–40	>5	>30	>=5	Urban	4-7	University Level	2	working (specify job category)	Internet	1		Yes	Yes	No	No [Correct Answer]	Yes	Yes	Don’t Know	3	Don’t Know	3	Don’t Know	Don’t Know	3	Don’t Know	3	Don’t Know	5	Poor	Poor		Agree	Agree	Agree	6	Yes		Yes	No	Yes	Yes	Yes	Yes	5	Yes
326	30–40	>5	>30	>=5	Urban	4-7	University Level	2	working (specify job category)	Internet	1		Yes	Yes	No	No [Correct Answer]	Yes	Yes	Don’t Know	3	Don’t Know	3	Don’t Know	Don’t Know	3	Don’t Know	3	Don’t Know	5	Poor	Poor		Agree	Agree	Agree	6	Yes		Yes	No	Yes	Yes	Yes	Yes	5	Yes
327	30–40	>5	>30	>=5	Urban	4-7	University Level	2	working (specify job category)	Internet	1		Yes	Yes	No	No [Correct Answer]	Yes	Yes	Don’t Know	3	Don’t Know	3	Don’t Know	Don’t Know	3	Don’t Know	3	Don’t Know	5	Poor	Poor		Agree	Agree	Agree	6	Yes		Yes	No	Yes	Yes	Yes	Yes	5	Yes
328	30–40	>5	>30	>=5	Urban	4-7	University Level	2	working (specify job category)	Internet	1		Yes	Yes	No	No [Correct Answer]	Yes	Yes	Don’t Know	3	Don’t Know	3	Don’t Know	Don’t Know	3	Don’t Know	3	Don’t Know	5	Poor	Poor		Agree	Agree	Agree	6	Yes		Yes	No	Yes	Yes	Yes	Yes	5	Yes
329	30–40	>5	>30	>=5	Urban	4-7	University Level	2	working (specify job category)	Internet	1		Yes	Yes	No	No [Correct Answer]	Yes	Yes	Don’t Know	3	Don’t Know	3	Don’t Know	Don’t Know	3	Don’t Know	3	Don’t Know	5	Poor	Poor		Agree	Agree	Agree	6	Yes		Yes	No	Yes	Yes	Yes	Yes	5	Yes
330	30–40	>5	>30	>=5	Urban	4-7	University Level	2	working (specify job category)	Internet	1		Yes	Yes	No	No [Correct Answer]	Yes	Yes	Don’t Know	3	Don’t Know	3	Don’t Know	Don’t Know	3	Don’t Know	3	Don’t Know	5	Poor	Poor		Agree	Agree	Agree	6	Yes		Yes	No	Yes	Yes	Yes	Yes	5	Yes
331	30–40	4	>30	2-4	Urban	4-7	University Level	2	working (specify job category)	Internet	1		Yes	Yes	No	No [Correct Answer]	Yes	Yes	Don’t Know	3	Don’t Know	3	Don’t Know	Don’t Know	3	Don’t Know	3	Don’t Know	5	Poor	Poor		Agree	Agree	Agree	6	Yes		Yes	No	Yes	Yes	Yes	Yes	5	Yes
332	30–40	4	>30	2-4	Urban	> 7	University Level	2	working (specify job category)	Internet	1		Yes	Yes	No	No [Correct Answer]	Yes	Yes	Don’t Know	3	Don’t Know	3	Don’t Know	Don’t Know	3	Don’t Know	3	Don’t Know	5	Poor	Poor		Agree	Agree	Agree	6	Yes		Yes	No	Yes	Yes	Yes	Yes	5	Yes
333	30–40	4	>30	2-4	Urban	> 7	University Level	2	working (specify job category)	Internet	1		Yes	Yes	No	No [Correct Answer]	Yes	Yes	Don’t Know	3	Don’t Know	3	Don’t Know	Don’t Know	3	Don’t Know	3	Don’t Know	5	Poor	Poor		Agree	Agree	Disagree	4	No		Yes	No	Yes	Yes	Yes	Yes	5	Yes
334	30–40	4	>30	2-4	Urban	> 7	University Level	2	working (specify job category)	Internet	1		Yes	Yes	No	No [Correct Answer]	Yes	Yes	Don’t Know	3	Don’t Know	3	Don’t Know	Don’t Know	3	Don’t Know	3	Don’t Know	5	Poor	Poor		Agree	Agree	Disagree	4	No		Yes	No	Yes	Yes	Yes	Yes	5	Yes
335	30–40	5	>30	>=5	Urban	> 7	University Level	2	working (specify job category)	Internet	1		Yes	Yes	No	No [Correct Answer]	Yes	Yes	Don’t Know	3	Don’t Know	3	Don’t Know	Don’t Know	3	Don’t Know	3	Don’t Know	5	Poor	Poor		Agree	Agree	Disagree	4	No		Yes	No	Yes	Yes	Yes	No	4	No
336	30–40	5	>30	>=5	Urban	> 7	University Level	2	working (specify job category)	Internet	1		Yes	Yes	No	No [Correct Answer]	Yes	Yes	Don’t Know	3	Don’t Know	3	Don’t Know	Don’t Know	3	Don’t Know	3	Don’t Know	5	Poor	Poor		Agree	Agree	Disagree	4	No		Yes	No	Yes	Yes	Yes	No	4	No
337	30–40	5	>30	>=5	Urban	> 7	University Level	2	working (specify job category)	Internet	1		Yes	Yes	No	No [Correct Answer]	Yes	Yes	Don’t Know	3	Don’t Know	3	Don’t Know	Don’t Know	3	Don’t Know	3	Don’t Know	5	Poor	Poor		Agree	Agree	Disagree	4	No		Yes	No	Yes	Yes	Yes	No	4	No
338	30–40	5	>30	>=5	Urban	> 7	University Level	2	working (specify job category)	Internet	1		Yes	Yes	No	No [Correct Answer]	Yes	Yes	Don’t Know	3	Don’t Know	3	Don’t Know	Don’t Know	3	Don’t Know	3	Don’t Know	5	Poor	Poor		Disagree	Agree	Disagree	2	No		Yes	No	Yes	Yes	Yes	No	4	No
339	30–40	5	>30	>=5	Urban	> 7	University Level	2	working (specify job category)	Internet	1		Yes	Yes	No	No [Correct Answer]	Yes	Yes	Don’t Know	3	Don’t Know	3	Don’t Know	Don’t Know	3	Don’t Know	3	Don’t Know	5	Poor	Poor		Disagree	Agree	Disagree	2	No		Yes	No	Yes	Yes	Yes	No	4	No
340	30–40	5	>30	>=5	Urban	> 7	University Level	2	working (specify job category)	Internet	1		Yes	Yes	No	No [Correct Answer]	Yes	Yes	Don’t Know	3	Don’t Know	3	Don’t Know	Don’t Know	3	Don’t Know	3	Don’t Know	5	Poor	Poor		Disagree	Agree	Disagree	2	No		Yes	No	Yes	Yes	Yes	No	4	No
341	30–40	5	>30	>=5	Urban	> 7	University Level	2	working (specify job category)	Internet	1		Yes	Yes	No	No [Correct Answer]	Yes	Yes	Don’t Know	3	Don’t Know	3	Don’t Know	Don’t Know	3	Don’t Know	3	Don’t Know	5	Poor	Poor		Disagree	Agree	Disagree	2	No		Yes	No	Yes	Yes	Yes	No	4	No
342	30–40	5	>30	>=5	Urban	> 7	University Level	2	working (specify job category)	Internet	1		Yes	Yes	No	No [Correct Answer]	Yes	Yes	Don’t Know	3	Don’t Know	3	Don’t Know	Don’t Know	3	Don’t Know	3	Don’t Know	5	Poor	Poor		Disagree	Disagree	Disagree	0	No		Yes	No	Yes	Yes	Yes	No	4	No
343	30–40	5	>30	>=5	Urban	> 7	University Level	2	working (specify job category)	Internet	1		Yes	Yes	No	No [Correct Answer]	Yes	Yes	Don’t Know	3	Don’t Know	3	Don’t Know	Don’t Know	3	Don’t Know	3	Don’t Know	5	Poor	Poor		Disagree	Disagree	Disagree	0	No		Yes	No	Yes	Yes	Yes	No	4	No
344	30–40	5	>30	>=5	Urban	> 7	University Level	2	working (specify job category)	Internet	1		Yes	Yes	No	No [Correct Answer]	Yes	Yes	Don’t Know	3	Don’t Know	3	Don’t Know	Don’t Know	3	Don’t Know	3	Don’t Know	5	Poor	Poor		Disagree	Disagree	Disagree	0	No		Yes	No	Yes	Yes	Yes	No	4	No
345	30–40	5	>30	>=5	Urban	> 7	University Level	2	working (specify job category)	Internet	1		Yes	Yes	No	No [Correct Answer]	Yes	No	Don’t Know	3	Don’t Know	3	Don’t Know	Don’t Know	3	Don’t Know	3	Don’t Know	4	Poor	Poor		Disagree	Disagree	Disagree	0	No		Yes	No	Yes	Yes	Yes	No	4	No
346	30–40	5	>30	>=5	Urban	> 7	University Level	2	working (specify job category)	Internet	1		Yes	Yes	No	No [Correct Answer]	Yes	No	Don’t Know	3	Don’t Know	3	Don’t Know	Don’t Know	3	Don’t Know	3	Don’t Know	4	Poor	Poor		Disagree	Disagree	Disagree	0	No		Yes	No	Yes	Yes	Yes	No	4	No
347	30–40	5	>30	>=5	Urban	> 7	University Level	2	working (specify job category)	Internet	1		Yes	Yes	No	No [Correct Answer]	Yes	No	Don’t Know	3	Don’t Know	3	Don’t Know	Don’t Know	3	Don’t Know	3	Don’t Know	4	Poor	Poor		Disagree	Disagree	Disagree	0	No		Yes	No	Yes	Yes	Yes	No	4	No
348	30–40	5	>30	>=5	Urban	> 7	University Level	2	working (specify job category)	Internet	1		Yes	Yes	No	No [Correct Answer]	Yes	No	Don’t Know	3	Don’t Know	3	Don’t Know	Don’t Know	3	Don’t Know	3	Don’t Know	4	Poor	Poor		Disagree	Disagree	Disagree	0	No		Yes	No	Yes	Yes	Yes	No	4	No
349	30–40	5	>30	>=5	Urban	> 7	University Level	2	working (specify job category)	Internet	1		Yes	Yes	No	No [Correct Answer]	Yes	No	Don’t Know	3	Don’t Know	3	Don’t Know	Don’t Know	3	Don’t Know	3	Don’t Know	4	Poor	Poor		Disagree	Disagree	Disagree	0	No		Yes	No	Yes	Yes	Yes	No	4	No
350	30–40	5	>30	>=5	Urban	> 7	University Level	2	working (specify job category)	Internet	1		Yes	Yes	No	No [Correct Answer]	Yes	No	Don’t Know	3	Don’t Know	3	Don’t Know	Don’t Know	3	Don’t Know	3	Don’t Know	4	Poor	Poor		Disagree	Disagree	Disagree	0	No		Yes	No	Yes	Yes	Yes	No	4	No
351	30–40	5	>30	>=5	Urban	> 7	University Level	2	working (specify job category)	Internet	1		Yes	Yes	No	No [Correct Answer]	Yes	No	Don’t Know	3	Don’t Know	3	Don’t Know	Don’t Know	3	Don’t Know	3	Don’t Know	4	Poor	Poor		Disagree	Disagree	Disagree	0	No		Yes	No	Yes	Yes	Yes	No	4	No
352	30–40	5	>30	>=5	Urban	> 7	University Level	2	working (specify job category)	Internet	1		Yes	No	No	No [Correct Answer]	Yes	No	Don’t Know	3	Don’t Know	3	Don’t Know	Don’t Know	3	Don’t Know	3	Don’t Know	3	Poor	Poor		Disagree	Disagree	Disagree	0	No		Yes	Sometimes	Yes	Yes	Yes	Sometimes	4	No
353	30–40	5	>30	>=5	Urban	> 7	University Level	2	working (specify job category)	Internet	1		No	No	No	No [Correct Answer]	Yes	No	Don’t Know	3	Don’t Know	3	Don’t Know	Don’t Know	3	Don’t Know	3	Don’t Know	2	Poor	Poor		Disagree	Disagree	Disagree	0	No		Yes	Sometimes	Yes	Yes	Yes	Sometimes	4	No
354	30–40	5	>30	>=5	Urban	> 7	University Level	2	working (specify job category)	Internet	1		No	No	No	No [Correct Answer]	Yes	No	Don’t Know	3	Don’t Know	3	Don’t Know	Don’t Know	3	Don’t Know	3	Don’t Know	2	Poor	Poor		Disagree	Disagree	Disagree	0	No		Yes	Sometimes	Yes	Yes	Yes	Sometimes	4	No
355	30–40	5	>30	>=5	Urban	> 7	University Level	2	working (specify job category)	Internet	1		No	No	No	No [Correct Answer]	No	No	Don’t Know	3	Don’t Know	3	Don’t Know	Don’t Know	3	Don’t Know	3	Don’t Know	1	Poor	Poor		Disagree	Disagree	Disagree	0	No		Yes	Sometimes	Yes	Yes	Yes	Sometimes	4	No
356	30–40	5	>30	>=5	Urban	> 7	University Level	2	working (specify job category)	Internet	1		No	No	No	No [Correct Answer]	No	No	Don’t Know	3	Don’t Know	3	Don’t Know	Don’t Know	3	Don’t Know	3	Don’t Know	1	Poor	Poor		Disagree	Disagree	Disagree	0	No		Yes	Sometimes	Yes	Yes	Yes	Sometimes	4	No
357	30–40	5	>30	>=5	Urban	> 7	University Level	2	working (specify job category)	Internet	1		No	No	No	No [Correct Answer]	No	No	Don’t Know	3	Don’t Know	3	Don’t Know	Don’t Know	3	Don’t Know	3	Don’t Know	1	Poor	Poor		Disagree	Disagree	Disagree	0	No		Yes	Sometimes	Yes	Yes	No	Sometimes	3	No
358	30–40	5	>30	>=5	Urban	> 7	University Level	2	working (specify job category)	Internet	1		No	No	Don’t Know	No [Correct Answer]	No	No	Don’t Know	3	Don’t Know	3	Don’t Know	Don’t Know	3	Don’t Know	3	Don’t Know	1	Poor	Poor		Disagree	Disagree	Disagree	0	No		Yes	Sometimes	Yes	Yes	No	Sometimes	3	No
359	30–40	5	>30	>=5	Urban	> 7	University Level	2	working (specify job category)	Internet	1		No	No	Don’t Know	No [Correct Answer]	No	No	Don’t Know	3	Don’t Know	3	Don’t Know	Don’t Know	3	Don’t Know	3	Don’t Know	1	Poor	Poor		Disagree	Neutral	Disagree	0	No		Yes	Sometimes	Yes	Yes	No	Sometimes	3	No
360	30–40	5	>30	>=5	Urban	> 7	University Level	2	working (specify job category)	Internet	1		No	No	Don’t Know	No [Correct Answer]	No	No	Don’t Know	3	Don’t Know	3	Don’t Know	Don’t Know	3	Don’t Know	3	Don’t Know	1	Poor	Poor		Disagree	Neutral	Disagree	0	No		Yes	Sometimes	Yes	Yes	No	Sometimes	3	No
361	30–40	5	>30	>=5	Urban	> 7	University Level	2	working (specify job category)	Internet	1		No	No	Don’t Know	No [Correct Answer]	No	No	Don’t Know	3	Don’t Know	3	Don’t Know	Don’t Know	3	Don’t Know	3	Don’t Know	1	Poor	Poor		Disagree	Neutral	Disagree	0	No		Yes	Sometimes	Yes	Yes	No	Sometimes	3	No
362	30–40	5	>30	>=5	Urban	> 7	University Level	2	working (specify job category)	Internet	1		No	No	Don’t Know	No [Correct Answer]	No	No	Don’t Know	3	Don’t Know	3	Don’t Know	Don’t Know	3	Don’t Know	3	Don’t Know	1	Poor	Poor		Disagree	Neutral	Disagree	0	No		Yes	Sometimes	No	Yes	No	Sometimes	2	No
363	30–40	5	>30	>=5	Urban	> 7	University Level	2	working (specify job category)	Internet	1		No	No	Don’t Know	No [Correct Answer]	No	No	Don’t Know	3	Don’t Know	3	Don’t Know	Don’t Know	3	Don’t Know	3	Don’t Know	1	Poor	Poor		Disagree	Neutral	Disagree	0	No		Yes	Sometimes	No	Yes	No	Sometimes	2	No
364	30–40	5	>30	>=5	Urban	> 7	University Level	2	working (specify job category)	Internet	1		No	Don’t Know	Don’t Know	No [Correct Answer]	No	No	Don’t Know	3	Don’t Know	3	Don’t Know	Don’t Know	3	Don’t Know	3	Don’t Know	1	Poor	Poor		Disagree	Neutral	Disagree	0	No		Yes	Sometimes	No	Yes	No	Sometimes	2	No
365	30–40	5	>30	>=5	Urban	> 7	University Level	2	working (specify job category)	Internet	1		No	Don’t Know	Don’t Know	No [Correct Answer]	No	No	Don’t Know	3	Don’t Know	3	Don’t Know	Don’t Know	3	Don’t Know	3	Don’t Know	1	Poor	Poor		Disagree	Neutral	Disagree	0	No		Yes	Sometimes	No	No	No	Sometimes	1	No
366	30–40	5	>30	>=5	Urban	> 7	University Level	2	working (specify job category)	Internet	1		No	Don’t Know	Don’t Know	Don’t Know	No	Don’t Know	Don’t Know	3	Don’t Know	3	Don’t Know	Don’t Know	3	Don’t Know	3	Don’t Know	0	Poor	Poor		Disagree	Neutral	Disagree	0	No		Yes	Sometimes	No	No	No	Sometimes	1	No
367	30–40	5	>30	>=5	Urban	> 7	University Level	2	working (specify job category)	Internet	1		No	Don’t Know	Don’t Know	Don’t Know	No	Don’t Know	Don’t Know	3	Don’t Know	3	Don’t Know	Don’t Know	3	Don’t Know	3	Don’t Know	0	Poor	Poor		Disagree	Neutral	Disagree	0	No		Yes	Sometimes	No	No	No	Sometimes	1	No
368	30–40	5	>30	>=5	Urban	> 7	University Level	2	working (specify job category)	Internet	1		No	Don’t Know	Don’t Know	Don’t Know	Don’t Know	Don’t Know	Don’t Know	3	Don’t Know	3	Don’t Know	Don’t Know	3	Don’t Know	3	Don’t Know	0	Poor	Poor		Disagree	Neutral	Disagree	0	No		Yes	Sometimes	No	No	No	Sometimes	1	No
369	30–40	5	>30	>=5	Urban	> 7	University Level	2	working (specify job category)	Internet	1		No	Don’t Know	Don’t Know	Don’t Know	Don’t Know	Don’t Know	Don’t Know	3	Don’t Know	3	Don’t Know	Don’t Know	3	Don’t Know	3	Don’t Know	0	Poor	Poor		Neutral	Neutral	No answer marked	0	No		Yes	Sometimes	Sometimes	No	Sometimes	Sometimes	1	No
370	>40	5	>30	>=5	Urban	> 7	University Level	2	working (specify job category)	Internet	1		No	Don’t Know	Don’t Know	Don’t Know	Don’t Know	Don’t Know	Don’t Know	3	Don’t Know	3	Don’t Know	Don’t Know	3	Don’t Know	3	Don’t Know	0	Poor	Poor		Neutral	Neutral	No answer marked	0	No		Yes	Sometimes	Sometimes	No	Sometimes	Sometimes	1	No
371	>40	5	>30	>=5	Urban	> 7	University Level	2	working (specify job category)	Internet	1		No	Don’t Know	Don’t Know	Don’t Know	Don’t Know	Don’t Know	Don’t Know	3	Don’t Know	3	Don’t Know	Don’t Know	3	Don’t Know	3	Don’t Know	0	Poor	Poor		Neutral	Neutral	No answer marked	0	No		Yes	Sometimes	Sometimes	No	Sometimes	Sometimes	1	No
372	>40	5	>30	>=5	Urban	> 7	University Level	2	working (specify job category)	Internet	1		No	Don’t Know	Don’t Know	Don’t Know	Don’t Know	Don’t Know	Don’t Know	3	Don’t Know	3	Don’t Know	Don’t Know	3	Don’t Know	3	Don’t Know	0	Poor	Poor		Neutral	Neutral	No answer marked	0	No		Yes	Sometimes	Sometimes	Sometimes	Sometimes	Sometimes	1	No
373	>40	5	>30	>=5	Urban	> 7	University Level	2	working (specify job category)	Internet	1		No	Don’t Know	Don’t Know	Don’t Know	Don’t Know	Don’t Know	Don’t Know	3	Don’t Know	3	Don’t Know	Don’t Know	3	Don’t Know	3	Don’t Know	0	Poor	Poor		Neutral	Neutral	No answer marked	0	No		Yes	Sometimes	Sometimes	Sometimes	Sometimes	Sometimes	1	No
374	>40	5	>30	>=5	Urban	> 7	University Level	2	working (specify job category)	Internet	1		Don’t Know	Don’t Know	Don’t Know	Don’t Know	Don’t Know	Don’t Know	Don’t Know	3	Don’t Know	3	Don’t Know	Don’t Know	3	Don’t Know	3	Don’t Know	0	Poor	Poor		No answer marked	No answer marked	No answer marked	0	No		Yes	Sometimes	Sometimes	Sometimes	Sometimes	Sometimes	1	No
375	>40	5	>30	>=5	Urban	> 7	University Level	2	working (specify job category)	Internet	1		Don’t Know	Don’t Know	Don’t Know	Don’t Know	Don’t Know	Don’t Know	Don’t Know	3	Don’t Know	3	Don’t Know	Don’t Know	3	Don’t Know	3	Don’t Know	0	Poor	Poor		No answer marked	No answer marked	No answer marked	0	No		No	Sometimes	Sometimes	No answer marked	Sometimes	Sometimes	0	No
376	>40	5	>30	>=5	Urban	> 7	University Level	2	working (specify job category)	Internet	1		Don’t Know	Don’t Know	Don’t Know	Don’t Know	Don’t Know	Don’t Know	Don’t Know	3	Don’t Know	3	Don’t Know	Don’t Know	3	Don’t Know	3	Don’t Know	0	Poor	Poor		No answer marked	No answer marked	No answer marked	0	No		Sometimes	Sometimes	Sometimes	No answer marked	Sometimes	Sometimes	0	No
377	>40	5	>30	>=5	Urban	> 7	University Level	2	House wife	Internet	1		Don’t Know	Don’t Know	Don’t Know	Don’t Know	Don’t Know	Don’t Know	Don’t Know	3	Don’t Know	3	Don’t Know	Don’t Know	3	Don’t Know	3	Don’t Know	0	Poor	Poor		No answer marked	No answer marked	No answer marked	0	No		Sometimes	No answer marked	Sometimes	No answer marked	Sometimes	Sometimes	0	No
